# Supplementary material for: Composition and Seasonality of Membrane Transporters in Marine Picoplankton
Source: Front Microbiol. 2021 Sep 28;12:714732. doi: 10.3389/fmicb.2021.714732 (PMC8507841; doi:10.3389/fmicb.2021.714732)
Supplement: Supplementary file 1 [file Data_Sheet_1.xlsx]

## Sheet: Importer
Abundance of transporter protein clusters identified from the LMO metagenome timeseries. Transporters that could be linked to either a Gene Ontology category or a Tigrfam role were used and the Tigrfam role was given precedence if the two classifications differed.
TRANSPORTER CLUSTER	SUBSTRATE CATEGORY	TCDB TYPE	TIGRFAM ID	TIGRFAM_NAME	GO_ID	GO NAME	MG_max	MT_max	BOTH_max
T54	Anions	2a	TIGR00815	sulP: sulfate permease	GO:0016020	membrane	0.506441	0.547422	0.547422
T54	Anions	2a	TIGR00815	sulP: sulfate permease	GO:0015116	sulfate transmembrane transporter activity	0.506441	0.547422	0.547422
T54	Anions	2a	TIGR00815	sulP: sulfate permease	GO:0008272	sulfate transport	0.506441	0.547422	0.547422
T56	Anions	2a	TIGR00785	dass: transporter, divalent anion:Na+ symporter (DASS) family	GO:0008509	anion transmembrane transporter activity	4.32118	18.5869	18.5869
T56	Anions	2a	TIGR00785	dass: transporter, divalent anion:Na+ symporter (DASS) family	GO:0006820	anion transport	4.32118	18.5869	18.5869
T56	Anions	2a	TIGR00785	dass: transporter, divalent anion:Na+ symporter (DASS) family	GO:0005887	integral component of plasma membrane	4.32118	18.5869	18.5869
T18	Anions	3a	TIGR00969	3a0106s02: sulfate ABC transporter, permease protein	GO:0055052	ATP-binding cassette (ABC) transporter complex, substrate-binding subunit-containing	0.343551	13.4764	13.4764
T18	Anions	3a	TIGR00969	3a0106s02: sulfate ABC transporter, permease protein	GO:0015419	ATPase-coupled sulfate transmembrane transporter activity	0.343551	13.4764	13.4764
T18	Anions	3a	TIGR00969	3a0106s02: sulfate ABC transporter, permease protein	GO:0005887	integral component of plasma membrane	0.343551	13.4764	13.4764
T18	Anions	3a	TIGR00969	3a0106s02: sulfate ABC transporter, permease protein	GO:0008272	sulfate transport	0.343551	13.4764	13.4764
T18	Anions	3a	TIGR02139	permease_CysT: sulfate ABC transporter, permease protein CysT	GO:0055052	ATP-binding cassette (ABC) transporter complex, substrate-binding subunit-containing	0.343551	13.4764	13.4764
T18	Anions	3a	TIGR02139	permease_CysT: sulfate ABC transporter, permease protein CysT	GO:0015419	ATPase-coupled sulfate transmembrane transporter activity	0.343551	13.4764	13.4764
T18	Anions	3a	TIGR02139	permease_CysT: sulfate ABC transporter, permease protein CysT	GO:0005887	integral component of plasma membrane	0.343551	13.4764	13.4764
T18	Anions	3a	TIGR02139	permease_CysT: sulfate ABC transporter, permease protein CysT	GO:0008272	sulfate transport	0.343551	13.4764	13.4764
T18	Anions	3a	TIGR02140	permease_CysW: sulfate ABC transporter, permease protein CysW	GO:0055052	ATP-binding cassette (ABC) transporter complex, substrate-binding subunit-containing	0.343551	13.4764	13.4764
T18	Anions	3a	TIGR02140	permease_CysW: sulfate ABC transporter, permease protein CysW	GO:0015419	ATPase-coupled sulfate transmembrane transporter activity	0.343551	13.4764	13.4764
T18	Anions	3a	TIGR02140	permease_CysW: sulfate ABC transporter, permease protein CysW	GO:0005887	integral component of plasma membrane	0.343551	13.4764	13.4764
T18	Anions	3a	TIGR02140	permease_CysW: sulfate ABC transporter, permease protein CysW	GO:0008272	sulfate transport	0.343551	13.4764	13.4764
T1059	Cations	1b	TIGR04056	OMP_RagA_SusC: TonB-linked outer membrane protein, SusC/RagA family	GO:0045203	integral component of cell outer membrane	9.9372	21.3662	21.3662
T1059	Cations	1b	TIGR04056	OMP_RagA_SusC: TonB-linked outer membrane protein, SusC/RagA family	GO:0071702	organic substance transport	9.9372	21.3662	21.3662
T1059	Cations	1b	TIGR04056	OMP_RagA_SusC: TonB-linked outer membrane protein, SusC/RagA family	GO:0015563	transmembrane transporter activity	9.9372	21.3662	21.3662
T12	Cations	2a	TIGR00898	2A0119: cation transport protein			1.58425	7.72632	7.72632
T19	Cations	2a	TIGR00942	2a6301s05: multicomponent Na+:H+ antiporter	GO:0005451	monovalent cation:proton antiporter activity	1.05855	1.95538	1.95538
T19	Cations	2a	TIGR00942	2a6301s05: multicomponent Na+:H+ antiporter	GO:0015672	monovalent inorganic cation transport	1.05855	1.95538	1.95538
T19	Cations	2a	TIGR00942	2a6301s05: multicomponent Na+:H+ antiporter	GO:0015992	proton transport	1.05855	1.95538	1.95538
T19	Cations	2a	TIGR01300	CPA3_mnhG_phaG: monovalent cation/proton antiporter, MnhG/PhaG subunit	GO:0005451	monovalent cation:proton antiporter activity	1.05855	1.95538	1.95538
T19	Cations	2a	TIGR01300	CPA3_mnhG_phaG: monovalent cation/proton antiporter, MnhG/PhaG subunit	GO:0015672	monovalent inorganic cation transport	1.05855	1.95538	1.95538
T19	Cations	2a	TIGR01300	CPA3_mnhG_phaG: monovalent cation/proton antiporter, MnhG/PhaG subunit	GO:0015992	proton transport	1.05855	1.95538	1.95538
T46	Cations	2a	TIGR00933	2a38: potassium uptake protein, TrkH family			0.53538	0.500835	0.53538
T728	Cations	2a	TIGR00931	antiport_nhaC: Na+/H+ antiporter NhaC	GO:0006818	proton transport	1.92565	1.1992	1.92565
T728	Cations	2a	TIGR00931	antiport_nhaC: Na+/H+ antiporter NhaC	GO:0006814	sodium ion transport	1.92565	1.1992	1.92565
T728	Cations	2a	TIGR00931	antiport_nhaC: Na+/H+ antiporter NhaC	GO:0015385	sodium:proton antiporter activity	1.92565	1.1992	1.92565
T84	Cations	2a	TIGR00932	2a37: transporter, monovalent cation:proton antiporter-2 (CPA2) family	GO:0006812	cation transport	0.526881	0.198849	0.526881
T84	Cations	2a	TIGR00932	2a37: transporter, monovalent cation:proton antiporter-2 (CPA2) family	GO:0016021	integral component of membrane	0.526881	0.198849	0.526881
T84	Cations	2a	TIGR00932	2a37: transporter, monovalent cation:proton antiporter-2 (CPA2) family	GO:0005451	monovalent cation:proton antiporter activity	0.526881	0.198849	0.526881
T84	Cations	2a	TIGR00932	2a37: transporter, monovalent cation:proton antiporter-2 (CPA2) family	GO:0015992	proton transport	0.526881	0.198849	0.526881
T59	Cations	2c	TIGR01352	tonB_Cterm: TonB family C-terminal domain	GO:0015570	secondary active transmembrane transporter activity	7.14666	11.9836	11.9836
T59	Cations	2c	TIGR01352	tonB_Cterm: TonB family C-terminal domain	GO:0006810	transport	7.14666	11.9836	11.9836
T758	Cations	3a	TIGR01166	cbiO: cobalt ABC transporter, ATP-binding protein	GO:0005524	ATP binding	1.68517	0.238683	1.68517
T758	Cations	3a	TIGR01166	cbiO: cobalt ABC transporter, ATP-binding protein	GO:0043190	ATP-binding cassette (ABC) transporter complex	1.68517	0.238683	1.68517
T758	Cations	3a	TIGR01166	cbiO: cobalt ABC transporter, ATP-binding protein	GO:0006824	cobalt ion transport	1.68517	0.238683	1.68517
T758	Cations	3a	TIGR01166	cbiO: cobalt ABC transporter, ATP-binding protein	GO:0032778	cobalt-transporting ATPase activity	1.68517	0.238683	1.68517
T758	Cations	3a	TIGR01166	cbiO: cobalt ABC transporter, ATP-binding protein	GO:0009898	cytoplasmic side of plasma membrane	1.68517	0.238683	1.68517
T27	Cations	9a	TIGR00437	feoB: ferrous iron transport protein B	GO:0015639	ferrous iron transmembrane transporter activity	2.8377	1.77309	2.8377
T27	Cations	9a	TIGR00437	feoB: ferrous iron transport protein B	GO:0015684	ferrous iron transport	2.8377	1.77309	2.8377
T58	Cations	2a	TIGR00820	zip: ZIP zinc/iron transport family			0.019142	2.90819	2.90819
T482	Cations	2a	TIGR03647	Na_symport_sm: putative solute:sodium symporter small subunit			1.45805	2.38996	2.38996
T31	Nitrate	3a	TIGR01184	ntrCD: nitrate ABC transporter, ATP-binding proteins C and D	GO:0005524	ATP binding	0.530393	0.819487	0.819487
T31	Nitrate	3a	TIGR01184	ntrCD: nitrate ABC transporter, ATP-binding proteins C and D	GO:0055052	ATP-binding cassette (ABC) transporter complex, substrate-binding subunit-containing	0.530393	0.819487	0.819487
T31	Nitrate	3a	TIGR01184	ntrCD: nitrate ABC transporter, ATP-binding proteins C and D	GO:0015414	ATPase-coupled nitrate transmembrane transporter activity	0.530393	0.819487	0.819487
T31	Nitrate	3a	TIGR01184	ntrCD: nitrate ABC transporter, ATP-binding proteins C and D	GO:0009898	cytoplasmic side of plasma membrane	0.530393	0.819487	0.819487
T31	Nitrate	3a	TIGR01184	ntrCD: nitrate ABC transporter, ATP-binding proteins C and D	GO:0015706	nitrate transport	0.530393	0.819487	0.819487
T31	Nitrate	3a	TIGR01184	ntrCD: nitrate ABC transporter, ATP-binding proteins C and D	GO:0005524	ATP binding	0.530393	0.819487	0.819487
T31	Nitrate	3a	TIGR01184	ntrCD: nitrate ABC transporter, ATP-binding proteins C and D	GO:0055052	ATP-binding cassette (ABC) transporter complex, substrate-binding subunit-containing	0.530393	0.819487	0.819487
T31	Nitrate	3a	TIGR01184	ntrCD: nitrate ABC transporter, ATP-binding proteins C and D	GO:0015414	ATPase-coupled nitrate transmembrane transporter activity	0.530393	0.819487	0.819487
T31	Nitrate	3a	TIGR01184	ntrCD: nitrate ABC transporter, ATP-binding proteins C and D	GO:0009898	cytoplasmic side of plasma membrane	0.530393	0.819487	0.819487
T31	Nitrate	3a	TIGR01184	ntrCD: nitrate ABC transporter, ATP-binding proteins C and D	GO:0015706	nitrate transport	0.530393	0.819487	0.819487
T836	Nitrate	3a	TIGR01183	ntrB: nitrate ABC transporter, permease protein	GO:0055052	ATP-binding cassette (ABC) transporter complex, substrate-binding subunit-containing	0.261791	1.58332	1.58332
T836	Nitrate	3a	TIGR01183	ntrB: nitrate ABC transporter, permease protein	GO:0015414	ATPase-coupled nitrate transmembrane transporter activity	0.261791	1.58332	1.58332
T836	Nitrate	3a	TIGR01183	ntrB: nitrate ABC transporter, permease protein	GO:0005887	integral component of plasma membrane	0.261791	1.58332	1.58332
T836	Nitrate	3a	TIGR01183	ntrB: nitrate ABC transporter, permease protein	GO:0015706	nitrate transport	0.261791	1.58332	1.58332
T248	Urea	3a	TIGR03407	urea_ABC_UrtA: urea ABC transporter, urea binding protein	GO:0033221	urea-transporting ATPase activity	0.533016	1.7015	1.7015
T287	Urea	3a	TIGR03407	urea_ABC_UrtA: urea ABC transporter, urea binding protein	GO:0055052	ATP-binding cassette (ABC) transporter complex, substrate-binding subunit-containing	0.533016	1.7015	1.7015
T287	Urea	3a	TIGR03407	urea_ABC_UrtA: urea ABC transporter, urea binding protein	GO:0030288	outer membrane-bounded periplasmic space	0.533016	1.7015	1.7015
T287	Urea	3a	TIGR03407	urea_ABC_UrtA: urea ABC transporter, urea binding protein	GO:0033219	urea binding	0.533016	1.7015	1.7015
T287	Urea	3a	TIGR03407	urea_ABC_UrtA: urea ABC transporter, urea binding protein	GO:0015840	urea transport	0.533016	1.7015	1.7015
T287	Urea	3a	TIGR03408	urea_trans_UrtC: urea ABC transporter, permease protein UrtC	GO:0055052	ATP-binding cassette (ABC) transporter complex, substrate-binding subunit-containing	1.1793	1.07648	1.1793
T287	Urea	3a	TIGR03408	urea_trans_UrtC: urea ABC transporter, permease protein UrtC	GO:0005887	integral component of plasma membrane	1.1793	1.07648	1.1793
T287	Urea	3a	TIGR03408	urea_trans_UrtC: urea ABC transporter, permease protein UrtC	GO:0015840	urea transport	1.1793	1.07648	1.1793
T287	Urea	3a	TIGR03408	urea_trans_UrtC: urea ABC transporter, permease protein UrtC	GO:0033221	urea-transporting ATPase activity	1.1793	1.07648	1.1793
T457	Urea	3a	TIGR03669	urea_ABC_arch: urea ABC transporter, substrate-binding protein	GO:0055052	ATP-binding cassette (ABC) transporter complex, substrate-binding subunit-containing	0.260243	0.696551	0.696551
T457	Urea	3a	TIGR03669	urea_ABC_arch: urea ABC transporter, substrate-binding protein	GO:0033219	urea binding	0.260243	0.696551	0.696551
T457	Urea	3a	TIGR03669	urea_ABC_arch: urea ABC transporter, substrate-binding protein	GO:0015840	urea transport	0.260243	0.696551	0.696551
T457	Urea	3a	TIGR03669	urea_ABC_arch: urea ABC transporter, substrate-binding protein	GO:0033221	urea-transporting ATPase activity	0.260243	0.696551	0.696551
T465	Urea	3a	TIGR03409	urea_trans_UrtB: urea ABC transporter, permease protein UrtB	GO:0055052	ATP-binding cassette (ABC) transporter complex, substrate-binding subunit-containing	0.827384	0.6003	0.827384
T465	Urea	3a	TIGR03409	urea_trans_UrtB: urea ABC transporter, permease protein UrtB	GO:0005887	integral component of plasma membrane	0.827384	0.6003	0.827384
T465	Urea	3a	TIGR03409	urea_trans_UrtB: urea ABC transporter, permease protein UrtB	GO:0015840	urea transport	0.827384	0.6003	0.827384
T465	Urea	3a	TIGR03409	urea_trans_UrtB: urea ABC transporter, permease protein UrtB	GO:0033221	urea-transporting ATPase activity	0.827384	0.6003	0.827384
T581	Urea	3a	TIGR03411	urea_trans_UrtD: urea ABC transporter, ATP-binding protein UrtD	GO:0005524	ATP binding	0.770383	0.557465	0.770383
T581	Urea	3a	TIGR03411	urea_trans_UrtD: urea ABC transporter, ATP-binding protein UrtD	GO:0055052	ATP-binding cassette (ABC) transporter complex, substrate-binding subunit-containing	0.770383	0.557465	0.770383
T581	Urea	3a	TIGR03411	urea_trans_UrtD: urea ABC transporter, ATP-binding protein UrtD	GO:0009898	cytoplasmic side of plasma membrane	0.770383	0.557465	0.770383
T581	Urea	3a	TIGR03411	urea_trans_UrtD: urea ABC transporter, ATP-binding protein UrtD	GO:0015840	urea transport	0.770383	0.557465	0.770383
T581	Urea	3a	TIGR03411	urea_trans_UrtD: urea ABC transporter, ATP-binding protein UrtD	GO:0033221	urea-transporting ATPase activity	0.770383	0.557465	0.770383
T925	Urea	3a	TIGR03410	urea_trans_UrtE: urea ABC transporter, ATP-binding protein UrtE	GO:0005524	ATP binding	1.40266	0.755219	1.40266
T925	Urea	3a	TIGR03410	urea_trans_UrtE: urea ABC transporter, ATP-binding protein UrtE	GO:0055052	ATP-binding cassette (ABC) transporter complex, substrate-binding subunit-containing	1.40266	0.755219	1.40266
T925	Urea	3a	TIGR03410	urea_trans_UrtE: urea ABC transporter, ATP-binding protein UrtE	GO:0009898	cytoplasmic side of plasma membrane	1.40266	0.755219	1.40266
T925	Urea	3a	TIGR03410	urea_trans_UrtE: urea ABC transporter, ATP-binding protein UrtE	GO:0015840	urea transport	1.40266	0.755219	1.40266
T925	Urea	3a	TIGR03410	urea_trans_UrtE: urea ABC transporter, ATP-binding protein UrtE	GO:0033221	urea-transporting ATPase activity	1.40266	0.755219	1.40266
T28	nucleoside	2a	TIGR00804	nupC: nucleoside transporter, NupC family	GO:0005887	integral component of plasma membrane	0.584433	0.288475	0.584433
T28	nucleoside	2a	TIGR00804	nupC: nucleoside transporter, NupC family	GO:0005337	nucleoside transmembrane transporter activity	0.584433	0.288475	0.584433
T28	nucleoside	2a	TIGR00804	nupC: nucleoside transporter, NupC family	GO:0015858	nucleoside transport	0.584433	0.288475	0.584433
T738	nucleoside	2a	TIGR00800	ncs1: NCS1 nucleoside transporter family			0.961042	0.98867	0.98867
T94	nucleoside	2a	TIGR00801	ncs2: uracil-xanthine permease	GO:0016021	integral component of membrane	0.421665	0.589727	0.589727
T94	nucleoside	2a	TIGR00801	ncs2: uracil-xanthine permease	GO:0015205	nucleobase transmembrane transporter activity	0.421665	0.589727	0.589727
T94	nucleoside	2a	TIGR00801	ncs2: uracil-xanthine permease	GO:0015851	nucleobase transport	0.421665	0.589727	0.589727
T1020	nucleoside	4b	TIGR01528	NMN_trans_PnuC: nicotinamide mononucleotide transporter PnuC	GO:0016021	integral component of membrane	2.66044	1.93434	2.66044
T1020	nucleoside	4b	TIGR01528	NMN_trans_PnuC: nicotinamide mononucleotide transporter PnuC	GO:0015663	nicotinamide mononucleotide transmembrane transporter activity	2.66044	1.93434	2.66044
T1020	nucleoside	4b	TIGR01528	NMN_trans_PnuC: nicotinamide mononucleotide transporter PnuC	GO:0015890	nicotinamide mononucleotide transport	2.66044	1.93434	2.66044
T1020	nucleoside	4b	TIGR01528	NMN_trans_PnuC: nicotinamide mononucleotide transporter PnuC	GO:0016021	integral component of membrane	2.66044	1.93434	2.66044
T1020	nucleoside	4b	TIGR01528	NMN_trans_PnuC: nicotinamide mononucleotide transporter PnuC	GO:0015663	nicotinamide mononucleotide transmembrane transporter activity	2.66044	1.93434	2.66044
T1020	nucleoside	4b	TIGR01528	NMN_trans_PnuC: nicotinamide mononucleotide transporter PnuC	GO:0015890	nicotinamide mononucleotide transport	2.66044	1.93434	2.66044
T133	NH3	1a	TIGR00836	amt: ammonium transporter	GO:0008519	ammonium transmembrane transporter activity	4.86224	19.976	19.976
T133	NH3	1a	TIGR00836	amt: ammonium transporter	GO:0015696	ammonium transport	4.86224	19.976	19.976
T48	AA peptide	2a	TIGR00842	bcct: transporter, betaine/carnitine/choline transporter (BCCT) family	GO:0015697	quaternary ammonium group transport	0.897654	1.21579	1.21579
T48	AA peptide	2a	TIGR00842	bcct: transporter, betaine/carnitine/choline transporter (BCCT) family	GO:0015652	quaternary ammonium group:proton symporter activity	0.897654	1.21579	1.21579
T48	AA peptide	2a	TIGR00842	bcct: transporter, betaine/carnitine/choline transporter (BCCT) family	GO:0015697	quaternary ammonium group transport	0.897654	1.21579	1.21579
T48	AA peptide	2a	TIGR00842	bcct: transporter, betaine/carnitine/choline transporter (BCCT) family	GO:0015652	quaternary ammonium group:proton symporter activity	0.897654	1.21579	1.21579
T32	AA peptide	2a ?	TIGR00727	ISP4_OPT: small oligopeptide transporter, OPT family	GO:0015198	oligopeptide transmembrane transporter activity	0.279848	0.955805	0.955805
T534	AA peptide	2a ?	TIGR00750	lao: LAO/AO transport system ATPase	GO:0015809	arginine transport	2.1336	1.2312	2.1336
T534	AA peptide	2a ?	TIGR00750	lao: LAO/AO transport system ATPase	GO:0015819	lysine transport	2.1336	1.2312	2.1336
T534	AA peptide	2a ?	TIGR00750	lao: LAO/AO transport system ATPase	GO:0015822	ornithine transport	2.1336	1.2312	2.1336
T534	AA peptide	2a ?	TIGR00750	lao: LAO/AO transport system ATPase	GO:0016772	transferase activity, transferring phosphorus-containing groups	2.1336	1.2312	2.1336
T534	AA peptide	2a ?	TIGR00750	lao: LAO/AO transport system ATPase	GO:0015809	arginine transport	2.1336	1.2312	2.1336
T534	AA peptide	2a ?	TIGR00750	lao: LAO/AO transport system ATPase	GO:0015819	lysine transport	2.1336	1.2312	2.1336
T534	AA peptide	2a ?	TIGR00750	lao: LAO/AO transport system ATPase	GO:0015822	ornithine transport	2.1336	1.2312	2.1336
T534	AA peptide	2a ?	TIGR00750	lao: LAO/AO transport system ATPase	GO:0016772	transferase activity, transferring phosphorus-containing groups	2.1336	1.2312	2.1336
T1068	AA peptide	2a	TIGR01194	cyc_pep_trnsptr: cyclic peptide transporter			0.189919	1.47979	1.47979
T1068	AA peptide	2a	TIGR01194	cyc_pep_trnsptr: cyclic peptide transporter			0.189919	1.47979	1.47979
T37	AA peptide	2a	TIGR01187	potA: polyamine ABC transporter, ATP-binding protein	GO:0005524	ATP binding	2.14806	1.65115	2.14806
T37	AA peptide	2a	TIGR01187	potA: polyamine ABC transporter, ATP-binding protein	GO:0055052	ATP-binding cassette (ABC) transporter complex, substrate-binding subunit-containing	2.14806	1.65115	2.14806
T37	AA peptide	2a	TIGR01187	potA: polyamine ABC transporter, ATP-binding protein	GO:0009898	cytoplasmic side of plasma membrane	2.14806	1.65115	2.14806
T37	AA peptide	2a	TIGR01187	potA: polyamine ABC transporter, ATP-binding protein	GO:0015846	polyamine transport	2.14806	1.65115	2.14806
T37	AA peptide	2a	TIGR01187	potA: polyamine ABC transporter, ATP-binding protein	GO:0015417	polyamine-transporting ATPase activity	2.14806	1.65115	2.14806
T52	AA peptide	2a	TIGR00796	livcs: branched-chain amino acid transport system II carrier protein	GO:0015658	branched-chain amino acid transmembrane transporter activity	0.570533	0.0672531	0.570533
T52	AA peptide	2a	TIGR00796	livcs: branched-chain amino acid transport system II carrier protein	GO:0015803	branched-chain amino acid transport	0.570533	0.0672531	0.570533
T7	AA peptide	2a	TIGR02121	Na_Pro_sym: sodium/proline symporter	GO:0016020	membrane	2.24043	7.00377	7.00377
T7	AA peptide	2a	TIGR02121	Na_Pro_sym: sodium/proline symporter	GO:0015824	proline transport	2.24043	7.00377	7.00377
T7	AA peptide	2a	TIGR02121	Na_Pro_sym: sodium/proline symporter	GO:0005298	proline:sodium symporter activity	2.24043	7.00377	7.00377
T71	AA peptide	2a	TIGR00924	yjdL_sub1_fam: amino acid/peptide transporter (Peptide:H+ symporter)	GO:0016020	membrane	3.98373	4.62273	4.62273
T71	AA peptide	2a	TIGR00924	yjdL_sub1_fam: amino acid/peptide transporter (Peptide:H+ symporter)	GO:0015833	peptide transport	3.98373	4.62273	4.62273
T71	AA peptide	2a	TIGR00924	yjdL_sub1_fam: amino acid/peptide transporter (Peptide:H+ symporter)	GO:0015333	peptide:proton symporter activity	3.98373	4.62273	4.62273
T71	AA peptide	2a	TIGR00926	2A1704: oligopeptide transporter, peptide:H+ symporter			3.98373	4.62273	4.62273
T42	AA peptide	3a	TIGR01186	proV: glycine betaine/L-proline transport ATP binding subunit	GO:0015837	amine transport	1.60256	0.84793	1.60256
T42	AA peptide	3a	TIGR01186	proV: glycine betaine/L-proline transport ATP binding subunit	GO:0031263	amine-transporting ATPase activity	1.60256	0.84793	1.60256
T42	AA peptide	3a	TIGR01186	proV: glycine betaine/L-proline transport ATP binding subunit	GO:0005524	ATP binding	1.60256	0.84793	1.60256
T42	AA peptide	3a	TIGR01186	proV: glycine betaine/L-proline transport ATP binding subunit	GO:0043190	ATP-binding cassette (ABC) transporter complex	1.60256	0.84793	1.60256
T42	AA peptide	3a	TIGR01186	proV: glycine betaine/L-proline transport ATP binding subunit	GO:0009898	cytoplasmic side of plasma membrane	1.60256	0.84793	1.60256
T901	phosphate	2a	TIGR00704	NaPi_cotrn_rel: Na/Pi-cotransporter II-related protein			0.79727	0.606846	0.79727
T12	phosphate	2a	TIGR00887	2A0109: phosphate:H+ symporter	GO:0015114	phosphate ion transmembrane transporter activity	1.58425	7.72632	7.72632
T12	phosphate	2a	TIGR00887	2A0109: phosphate:H+ symporter	GO:0006817	phosphate ion transport	1.58425	7.72632	7.72632
T3	phosphate	3a	TIGR00972	3a0107s01c2: phosphate ABC transporter, ATP-binding protein	GO:0005524	ATP binding	4.0562	4.92414	4.92414
T3	phosphate	3a	TIGR00972	3a0107s01c2: phosphate ABC transporter, ATP-binding protein	GO:0055052	ATP-binding cassette (ABC) transporter complex, substrate-binding subunit-containing	4.0562	4.92414	4.92414
T3	phosphate	3a	TIGR00972	3a0107s01c2: phosphate ABC transporter, ATP-binding protein	GO:0015415	ATPase-coupled phosphate ion transmembrane transporter activity	4.0562	4.92414	4.92414
T3	phosphate	3a	TIGR00972	3a0107s01c2: phosphate ABC transporter, ATP-binding protein	GO:0009898	cytoplasmic side of plasma membrane	4.0562	4.92414	4.92414
T3	phosphate	3a	TIGR00972	3a0107s01c2: phosphate ABC transporter, ATP-binding protein	GO:0006817	phosphate ion transport	4.0562	4.92414	4.92414
T3	phosphate	3a	TIGR00974	3a0107s02c: phosphate ABC transporter, permease protein PstA	GO:0055052	ATP-binding cassette (ABC) transporter complex, substrate-binding subunit-containing	4.0562	4.92414	4.92414
T3	phosphate	3a	TIGR00974	3a0107s02c: phosphate ABC transporter, permease protein PstA	GO:0015415	ATPase-coupled phosphate ion transmembrane transporter activity	4.0562	4.92414	4.92414
T3	phosphate	3a	TIGR00974	3a0107s02c: phosphate ABC transporter, permease protein PstA	GO:0005887	integral component of plasma membrane	4.0562	4.92414	4.92414
T3	phosphate	3a	TIGR00974	3a0107s02c: phosphate ABC transporter, permease protein PstA	GO:0006817	phosphate ion transport	4.0562	4.92414	4.92414
T3	phosphate	3a	TIGR00975	3a0107s03: phosphate ABC transporter, phosphate-binding protein PstS	GO:0031362	anchored component of external side of plasma membrane	4.0562	4.92414	4.92414
T3	phosphate	3a	TIGR00975	3a0107s03: phosphate ABC transporter, phosphate-binding protein PstS	GO:0055052	ATP-binding cassette (ABC) transporter complex, substrate-binding subunit-containing	4.0562	4.92414	4.92414
T3	phosphate	3a	TIGR00975	3a0107s03: phosphate ABC transporter, phosphate-binding protein PstS	GO:0015415	ATPase-coupled phosphate ion transmembrane transporter activity	4.0562	4.92414	4.92414
T3	phosphate	3a	TIGR00975	3a0107s03: phosphate ABC transporter, phosphate-binding protein PstS	GO:0030288	outer membrane-bounded periplasmic space	4.0562	4.92414	4.92414
T3	phosphate	3a	TIGR00975	3a0107s03: phosphate ABC transporter, phosphate-binding protein PstS	GO:0042301	phosphate ion binding	4.0562	4.92414	4.92414
T3	phosphate	3a	TIGR00975	3a0107s03: phosphate ABC transporter, phosphate-binding protein PstS	GO:0006817	phosphate ion transport	4.0562	4.92414	4.92414
T3	phosphate	3a	TIGR02138	phosphate_pstC: phosphate ABC transporter, permease protein PstC	GO:0055052	ATP-binding cassette (ABC) transporter complex, substrate-binding subunit-containing	4.0562	4.92414	4.92414
T3	phosphate	3a	TIGR02138	phosphate_pstC: phosphate ABC transporter, permease protein PstC	GO:0015415	ATPase-coupled phosphate ion transmembrane transporter activity	4.0562	4.92414	4.92414
T3	phosphate	3a	TIGR02138	phosphate_pstC: phosphate ABC transporter, permease protein PstC	GO:0005887	integral component of plasma membrane	4.0562	4.92414	4.92414
T3	phosphate	3a	TIGR02138	phosphate_pstC: phosphate ABC transporter, permease protein PstC	GO:0006817	phosphate ion transport	4.0562	4.92414	4.92414
T1013	phosphonate	3a	TIGR01098	3A0109s03R: phosphate/phosphite/phosphonate ABC transporter, periplasmic binding protein	GO:0031362	anchored component of external side of plasma membrane	0.685941	1.84384	1.84384
T1013	phosphonate	3a	TIGR01098	3A0109s03R: phosphate/phosphite/phosphonate ABC transporter, periplasmic binding protein	GO:0043168	anion binding	0.685941	1.84384	1.84384
T1013	phosphonate	3a	TIGR01098	3A0109s03R: phosphate/phosphite/phosphonate ABC transporter, periplasmic binding protein	GO:0055052	ATP-binding cassette (ABC) transporter complex, substrate-binding subunit-containing	0.685941	1.84384	1.84384
T1013	phosphonate	3a	TIGR01098	3A0109s03R: phosphate/phosphite/phosphonate ABC transporter, periplasmic binding protein	GO:0043225	ATPase-coupled anion transmembrane transporter activity	0.685941	1.84384	1.84384
T1013	phosphonate	3a	TIGR01098	3A0109s03R: phosphate/phosphite/phosphonate ABC transporter, periplasmic binding protein	GO:0030288	outer membrane-bounded periplasmic space	0.685941	1.84384	1.84384
T115	phosphonate	3a	TIGR02315	ABC_phnC: phosphonate ABC transporter, ATP-binding protein	GO:0005524	ATP binding	0.566677	0.895183	0.895183
T115	phosphonate	3a	TIGR02315	ABC_phnC: phosphonate ABC transporter, ATP-binding protein	GO:0055052	ATP-binding cassette (ABC) transporter complex, substrate-binding subunit-containing	0.566677	0.895183	0.895183
T115	phosphonate	3a	TIGR02315	ABC_phnC: phosphonate ABC transporter, ATP-binding protein	GO:0015416	ATPase-coupled organic phosphonate transmembrane transporter activity	0.566677	0.895183	0.895183
T115	phosphonate	3a	TIGR02315	ABC_phnC: phosphonate ABC transporter, ATP-binding protein	GO:0009898	cytoplasmic side of plasma membrane	0.566677	0.895183	0.895183
T115	phosphonate	3a	TIGR02315	ABC_phnC: phosphonate ABC transporter, ATP-binding protein	GO:0015716	organic phosphonate transport	0.566677	0.895183	0.895183
T312	phosphonate	3a	TIGR03261	phnS2: putative 2-aminoethylphosphonate ABC transporter, periplasmic 2-aminoethylphosphonate-binding protein	GO:0033226	2-aminoethylphosphonate binding	1.78586	1.28589	1.78586
T312	phosphonate	3a	TIGR03261	phnS2: putative 2-aminoethylphosphonate ABC transporter, periplasmic 2-aminoethylphosphonate-binding protein	GO:0033223	2-aminoethylphosphonate transport	1.78586	1.28589	1.78586
T312	phosphonate	3a	TIGR03261	phnS2: putative 2-aminoethylphosphonate ABC transporter, periplasmic 2-aminoethylphosphonate-binding protein	GO:0033225	2-aminoethylphosphonate-transporting ATPase activity	1.78586	1.28589	1.78586
T312	phosphonate	3a	TIGR03261	phnS2: putative 2-aminoethylphosphonate ABC transporter, periplasmic 2-aminoethylphosphonate-binding protein	GO:0031362	anchored component of external side of plasma membrane	1.78586	1.28589	1.78586
T312	phosphonate	3a	TIGR03261	phnS2: putative 2-aminoethylphosphonate ABC transporter, periplasmic 2-aminoethylphosphonate-binding protein	GO:0055052	ATP-binding cassette (ABC) transporter complex, substrate-binding subunit-containing	1.78586	1.28589	1.78586
T312	phosphonate	3a	TIGR03261	phnS2: putative 2-aminoethylphosphonate ABC transporter, periplasmic 2-aminoethylphosphonate-binding protein	GO:0030288	outer membrane-bounded periplasmic space	1.78586	1.28589	1.78586
T325	phosphonate	3a	TIGR03262	PhnU2: putative 2-aminoethylphosphonate ABC transporter, permease protein	GO:0033223	2-aminoethylphosphonate transport	0.952837	0.319815	0.952837
T325	phosphonate	3a	TIGR03262	PhnU2: putative 2-aminoethylphosphonate ABC transporter, permease protein	GO:0033225	2-aminoethylphosphonate-transporting ATPase activity	0.952837	0.319815	0.952837
T325	phosphonate	3a	TIGR03262	PhnU2: putative 2-aminoethylphosphonate ABC transporter, permease protein	GO:0055052	ATP-binding cassette (ABC) transporter complex, substrate-binding subunit-containing	0.952837	0.319815	0.952837
T325	phosphonate	3a	TIGR03262	PhnU2: putative 2-aminoethylphosphonate ABC transporter, permease protein	GO:0005887	integral component of plasma membrane	0.952837	0.319815	0.952837
T37	phosphonate	3a	TIGR03258	PhnT: 2-aminoethylphosphonate ABC transport system, ATP-binding component PhnT	GO:0033223	2-aminoethylphosphonate transport	2.14806	1.65115	2.14806
T37	phosphonate	3a	TIGR03258	PhnT: 2-aminoethylphosphonate ABC transport system, ATP-binding component PhnT	GO:0033225	2-aminoethylphosphonate-transporting ATPase activity	2.14806	1.65115	2.14806
T37	phosphonate	3a	TIGR03258	PhnT: 2-aminoethylphosphonate ABC transport system, ATP-binding component PhnT	GO:0005524	ATP binding	2.14806	1.65115	2.14806
T37	phosphonate	3a	TIGR03258	PhnT: 2-aminoethylphosphonate ABC transport system, ATP-binding component PhnT	GO:0055052	ATP-binding cassette (ABC) transporter complex, substrate-binding subunit-containing	2.14806	1.65115	2.14806
T37	phosphonate	3a	TIGR03258	PhnT: 2-aminoethylphosphonate ABC transport system, ATP-binding component PhnT	GO:0009898	cytoplasmic side of plasma membrane	2.14806	1.65115	2.14806
T635	phosphonate	3a	TIGR01097	PhnE: phosphonate ABC transporter, permease protein PhnE	GO:0055052	ATP-binding cassette (ABC) transporter complex, substrate-binding subunit-containing	3.06499	1.58867	3.06499
T635	phosphonate	3a	TIGR01097	PhnE: phosphonate ABC transporter, permease protein PhnE	GO:0015416	ATPase-coupled organic phosphonate transmembrane transporter activity	3.06499	1.58867	3.06499
T635	phosphonate	3a	TIGR01097	PhnE: phosphonate ABC transporter, permease protein PhnE	GO:0005887	integral component of plasma membrane	3.06499	1.58867	3.06499
T635	phosphonate	3a	TIGR01097	PhnE: phosphonate ABC transporter, permease protein PhnE	GO:0015716	organic phosphonate transport	3.06499	1.58867	3.06499
T847	phosphonate	3a	TIGR03265	PhnT2: putative 2-aminoethylphosphonate ABC transporter, ATP-binding protein	GO:0033223	2-aminoethylphosphonate transport	0.90408	0.295145	0.90408
T847	phosphonate	3a	TIGR03265	PhnT2: putative 2-aminoethylphosphonate ABC transporter, ATP-binding protein	GO:0033225	2-aminoethylphosphonate-transporting ATPase activity	0.90408	0.295145	0.90408
T847	phosphonate	3a	TIGR03265	PhnT2: putative 2-aminoethylphosphonate ABC transporter, ATP-binding protein	GO:0005524	ATP binding	0.90408	0.295145	0.90408
T847	phosphonate	3a	TIGR03265	PhnT2: putative 2-aminoethylphosphonate ABC transporter, ATP-binding protein	GO:0055052	ATP-binding cassette (ABC) transporter complex, substrate-binding subunit-containing	0.90408	0.295145	0.90408
T847	phosphonate	3a	TIGR03265	PhnT2: putative 2-aminoethylphosphonate ABC transporter, ATP-binding protein	GO:0009898	cytoplasmic side of plasma membrane	0.90408	0.295145	0.90408
T112	carbohydrate	2a	TIGR00792	gph: sugar (Glycoside-Pentoside-Hexuronide) transporter	GO:0008643	carbohydrate transport	0.911304	1.29123	1.29123
T112	carbohydrate	2a	TIGR00792	gph: sugar (Glycoside-Pentoside-Hexuronide) transporter	GO:0006812	cation transport	0.911304	1.29123	1.29123
T112	carbohydrate	2a	TIGR00792	gph: sugar (Glycoside-Pentoside-Hexuronide) transporter	GO:0015486	glycoside-pentoside-hexuronide:cation symporter activity	0.911304	1.29123	1.29123
T112	carbohydrate	2a	TIGR00792	gph: sugar (Glycoside-Pentoside-Hexuronide) transporter	GO:0016021	integral component of membrane	0.911304	1.29123	1.29123
T12	carbohydrate	2a	TIGR00883	2A0106: MFS transporter, metabolite:H+ symporter (MHS) family protein	GO:0005887	integral component of plasma membrane	1.58425	7.72632	7.72632
T12	carbohydrate	2a	TIGR00883	2A0106: MFS transporter, metabolite:H+ symporter (MHS) family protein	GO:0015295	solute:proton symporter activity	1.58425	7.72632	7.72632
T12	carbohydrate	2a	TIGR00883	2A0106: MFS transporter, metabolite:H+ symporter (MHS) family protein	GO:0006810	transport	1.58425	7.72632	7.72632
T12	carbohydrate	2a	TIGR00887	2A0109: phosphate:H+ symporter	GO:0015114	phosphate ion transmembrane transporter activity	1.58425	7.72632	7.72632
T12	carbohydrate	2a	TIGR00887	2A0109: phosphate:H+ symporter	GO:0006817	phosphate ion transport	1.58425	7.72632	7.72632
T12	carbohydrate	2a	TIGR00898	2A0119: cation transport protein			1.58425	7.72632	7.72632
T12	carbohydrate	2a	TIGR00879	SP: MFS transporter, sugar porter (SP) family	GO:0008643	carbohydrate transport	1.58425	7.72632	7.72632
T12	carbohydrate	2a	TIGR00879	SP: MFS transporter, sugar porter (SP) family	GO:0005887	integral component of plasma membrane	1.58425	7.72632	7.72632
T12	carbohydrate	2a	TIGR00879	SP: MFS transporter, sugar porter (SP) family	GO:0051119	sugar transmembrane transporter activity	1.58425	7.72632	7.72632
T320	carbohydrate	2a	TIGR00807	malonate_madL: malonate transporter, MadL subunit	GO:0005342	organic acid transmembrane transporter activity	1.03236	0.63519	1.03236
T320	carbohydrate	2a	TIGR00807	malonate_madL: malonate transporter, MadL subunit	GO:0015849	organic acid transport	1.03236	0.63519	1.03236
T372	carbohydrate	2a	TIGR00808	malonate_madM: malonate transporter, MadM subunit	GO:0005342	organic acid transmembrane transporter activity	0.579855	0.678249	0.678249
T372	carbohydrate	2a	TIGR00808	malonate_madM: malonate transporter, MadM subunit	GO:0015849	organic acid transport	0.579855	0.678249	0.678249
T388	carbohydrate	2a	TIGR02123	TRAP_fused: TRAP transporter, 4TM/12TM fusion protein	GO:0016020	membrane	4.38105	2.96661	4.38105
T5	carbohydrate	2a	TIGR00786	dctM: TRAP transporter, DctM subunit	GO:0015556	C4-dicarboxylate transmembrane transporter activity	6.17248	4.25385	6.17248
T5	carbohydrate	2a	TIGR00786	dctM: TRAP transporter, DctM subunit	GO:0015740	C4-dicarboxylate transport	6.17248	4.25385	6.17248
T5	carbohydrate	2a	TIGR00786	dctM: TRAP transporter, DctM subunit	GO:0005887	integral component of plasma membrane	6.17248	4.25385	6.17248
T5	carbohydrate	2a	TIGR00786	dctM: TRAP transporter, DctM subunit	GO:0031317	tripartite ATP-independent periplasmic transporter complex	6.17248	4.25385	6.17248
T5	carbohydrate	2a	TIGR00787	dctP: TRAP transporter solute receptor, DctP family	GO:0005488	binding	6.17248	4.25385	6.17248
T5	carbohydrate	2a	TIGR00787	dctP: TRAP transporter solute receptor, DctP family	GO:0030288	outer membrane-bounded periplasmic space	6.17248	4.25385	6.17248
T5	carbohydrate	2a	TIGR00787	dctP: TRAP transporter solute receptor, DctP family	GO:0006810	transport	6.17248	4.25385	6.17248
T5	carbohydrate	2a	TIGR00787	dctP: TRAP transporter solute receptor, DctP family	GO:0005215	transporter activity	6.17248	4.25385	6.17248
T5	carbohydrate	2a	TIGR00787	dctP: TRAP transporter solute receptor, DctP family	GO:0031317	tripartite ATP-independent periplasmic transporter complex	6.17248	4.25385	6.17248
T61	carbohydrate	2a	TIGR00791	gntP: transporter, gluconate:H+ symporter (GntP) family	GO:0005887	integral component of plasma membrane	0.564921	0.392898	0.564921
T61	carbohydrate	2a	TIGR00791	gntP: transporter, gluconate:H+ symporter (GntP) family	GO:0015718	monocarboxylic acid transport	0.564921	0.392898	0.564921
T61	carbohydrate	2a	TIGR00791	gntP: transporter, gluconate:H+ symporter (GntP) family	GO:0015295	solute:proton symporter activity	0.564921	0.392898	0.564921
T652	carbohydrate	2a	TIGR00885	fucP: L-fucose:H+ symporter permease	GO:0015756	fucose transport	1.49847	1.38317	1.49847
T652	carbohydrate	2a	TIGR00885	fucP: L-fucose:H+ symporter permease	GO:0015535	fucose:proton symporter activity	1.49847	1.38317	1.49847
T652	carbohydrate	2a	TIGR00885	fucP: L-fucose:H+ symporter permease	GO:0005887	integral component of plasma membrane	1.49847	1.38317	1.49847
T660	carbohydrate	2a	TIGR01272	gluP: glucose/galactose transporter WARNING			0.995442	0.460595	0.995442
T67	carbohydrate	2a	TIGR00773	NhaA: Na+/H+ antiporter NhaA	GO:0006818	proton transport	1.67912	4.65831	4.65831
T67	carbohydrate	2a	TIGR00773	NhaA: Na+/H+ antiporter NhaA	GO:0006814	sodium ion transport	1.67912	4.65831	4.65831
T67	carbohydrate	2a	TIGR00773	NhaA: Na+/H+ antiporter NhaA	GO:0015385	sodium:proton antiporter activity	1.67912	4.65831	4.65831
T7	carbohydrate	2a	TIGR00813	sss: transporter, solute:sodium symporter (SSS) family	GO:0005887	integral component of plasma membrane	2.24043	7.00377	7.00377
T7	carbohydrate	2a	TIGR00813	sss: transporter, solute:sodium symporter (SSS) family	GO:0015370	solute:sodium symporter activity	2.24043	7.00377	7.00377
T7	carbohydrate	2a	TIGR00813	sss: transporter, solute:sodium symporter (SSS) family	GO:0006810	transport	2.24043	7.00377	7.00377
T7	carbohydrate	2a	TIGR02711	symport_actP: cation/acetate symporter ActP	GO:0005887	integral component of plasma membrane	2.24043	7.00377	7.00377
T7	carbohydrate	2a	TIGR02711	symport_actP: cation/acetate symporter ActP	GO:0031402	sodium ion binding	2.24043	7.00377	7.00377
T7	carbohydrate	2a	TIGR02711	symport_actP: cation/acetate symporter ActP	GO:0006814	sodium ion transport	2.24043	7.00377	7.00377
T7	carbohydrate	2a	TIGR02711	symport_actP: cation/acetate symporter ActP	GO:0015370	solute:sodium symporter activity	2.24043	7.00377	7.00377
T761	carbohydrate	2a	TIGR02122	TRAP_TAXI: TRAP transporter solute receptor, TAXI family	GO:0006810	transport TRAP	4.99973	5.1478	5.1478
T761	carbohydrate	2a	TIGR02122	TRAP_TAXI: TRAP transporter solute receptor, TAXI family	GO:0005215	transporter activity	4.99973	5.1478	5.1478
T40	carbohydrate	4a	TIGR01417	PTS_I_fam: phosphoenolpyruvate-protein phosphotransferase	GO:0009401	phosphoenolpyruvate-dependent sugar phosphotransferase system	1.89292	7.44413	7.44413
T40	carbohydrate	4a	TIGR01417	PTS_I_fam: phosphoenolpyruvate-protein phosphotransferase	GO:0008965	phosphoenolpyruvate-protein phosphotransferase activity	1.89292	7.44413	7.44413
T40	carbohydrate	4a	TIGR01417	PTS_I_fam: phosphoenolpyruvate-protein phosphotransferase	GO:0006808	regulation of nitrogen utilization	1.89292	7.44413	7.44413
Number of identified transport clusters	251
Number of aggregated transport clusters	59

## Sheet: Other proteins
Abundance of transporter protein clusters identified from the LMO metagenome timeseries. Transporters that could be linked to either a Gene Ontology category or a Tigrfam role were used and the Tigrfam role was given precedence if the two classifications differed.
TRANSPORTER CLUSTER	SUBSTRATE CATEGORY	TCDB TYPE	TIGRFAM ID	TIGRFAM_NAME	GO_ID	GO NAME	MG_max	MT_max	BOTH_max
T16	Energy metabolism	3a	TIGR01106	ATPase-IIC_X-K: Na,H/K antiporter P-type ATPase, alpha subunit			0.375112	5.68736	5.68736
T445	drug resist efflux transp	2a	TIGR00710	efflux_Bcr_CflA: drug resistance transporter, Bcr/CflA subfamily	GO:0015238	drug transmembrane transporter activity	2.46029	1.04375	2.46029
T445	drug resist efflux transp	2a	TIGR00710	efflux_Bcr_CflA: drug resistance transporter, Bcr/CflA subfamily	GO:0015893	drug transport	2.46029	1.04375	2.46029
T15	N-FIX	3d	TIGR01943	rnfA: electron transport complex, RnfABCDGE type, A subunit	GO:0009055	electron transfer activity	0.789609	0.310224	0.789609
T15	N-FIX	3d	TIGR01943	rnfA: electron transport complex, RnfABCDGE type, A subunit	GO:0016020	membrane	0.789609	0.310224	0.789609
T15	N-FIX	3d	TIGR01944	rnfB: electron transport complex, RnfABCDGE type, B subunit	GO:0009055	electron transfer activity	0.789609	0.310224	0.789609
T15	N-FIX	3d	TIGR01944	rnfB: electron transport complex, RnfABCDGE type, B subunit	GO:0016020	membrane	0.789609	0.310224	0.789609
T15	N-FIX	3d	TIGR01945	rnfC: electron transport complex, RnfABCDGE type, C subunit	GO:0009055	electron transfer activity	0.789609	0.310224	0.789609
T15	N-FIX	3d	TIGR01945	rnfC: electron transport complex, RnfABCDGE type, C subunit	GO:0016020	membrane	0.789609	0.310224	0.789609
T15	N-FIX	3d	TIGR01946	rnfD: electron transport complex, RnfABCDGE type, D subunit	GO:0009055	electron transfer activity	0.789609	0.310224	0.789609
T15	N-FIX	3d	TIGR01946	rnfD: electron transport complex, RnfABCDGE type, D subunit	GO:0016020	membrane	0.789609	0.310224	0.789609
T15	N-FIX	3d	TIGR01947	rnfG: electron transport complex, RnfABCDGE type, G subunit	GO:0009055	electron transfer activity	0.789609	0.310224	0.789609
T15	N-FIX	3d	TIGR01947	rnfG: electron transport complex, RnfABCDGE type, G subunit	GO:0016020	membrane	0.789609	0.310224	0.789609
T15	N-FIX	3d	TIGR01948	rnfE: electron transport complex, RnfABCDGE type, E subunit	GO:0009055	electron transfer activity	0.789609	0.310224	0.789609
T15	N-FIX	3d	TIGR01948	rnfE: electron transport complex, RnfABCDGE type, E subunit	GO:0016021	integral component of membrane	0.789609	0.310224	0.789609
T154	vitamin B12	2a	TIGR00788	fbt: folate/biopterin transporter			0.4176	6.00398	6.00398
T140	vitamin B13	1a	TIGR00861	MIP: MIP family channel proteins			2.57483	2.59934	2.59934
T317	Rare nutr receptor	1b	TIGR01782	TonB-Xanth-Caul: TonB-dependent receptor	GO:0019867	outer membrane	1.36813	1.96606	1.96606
T317	Rare nutr receptor	1b	TIGR01782	TonB-Xanth-Caul: TonB-dependent receptor	GO:0022857	transmembrane transporter activity	1.36813	1.96606	1.96606
T317	Rare nutr receptor	1b	TIGR01782	TonB-Xanth-Caul: TonB-dependent receptor	GO:0006810	transport	1.36813	1.96606	1.96606
T245	CO3 import	2a	TIGR00947	2A73: putative bicarbonate transporter, IctB family		proteins is suggested to transport inorganic carbon (HCO3-), based on the phenotype of a mutant of IctB in Synechococcus sp.	0.31193	1.22976	1.22976
T798	EFFLUX DRUG	3a	TIGR01188	drrA: daunorubicin resistance ABC transporter, ATP-binding protein	GO:0005524	ATP binding	1.04563	0.478237	1.04563
T798	EFFLUX DRUG	3a	TIGR01188	drrA: daunorubicin resistance ABC transporter, ATP-binding protein	GO:0043190	ATP-binding cassette (ABC) transporter complex	1.04563	0.478237	1.04563
T798	EFFLUX DRUG	3a	TIGR01188	drrA: daunorubicin resistance ABC transporter, ATP-binding protein	GO:0043215	daunorubicin transport	1.04563	0.478237	1.04563
T798	EFFLUX DRUG	3a	TIGR01188	drrA: daunorubicin resistance ABC transporter, ATP-binding protein	GO:0043216	daunorubicin-transporting ATPase activity	1.04563	0.478237	1.04563
T69	mechanosensitive channel	1a	TIGR00220	mscL: large conductance mechanosensitive channel protein	GO:0022833	mechanosensitive ion channel activity	1.85402	2.88578	2.88578
T69	mechanosensitive channel	1a	TIGR00220	mscL: large conductance mechanosensitive channel protein	GO:0006810	transport	1.85402	2.88578	2.88578
T843	sulphate	3a	TIGR00971	sulfate ABC transporter, sulfate-binding protein	GO:0031362	anchored component of external side of plasma membrane	0.177464	0.886243	0.886243
T843	sulphate	3a	TIGR00971	sulfate ABC transporter, sulfate-binding protein	GO:0055052	ATP-binding cassette (ABC) transporter complex, substrate-binding subunit-containing	0.177464	0.886243	0.886243
T843	sulphate	3a	TIGR00971	sulfate ABC transporter, sulfate-binding protein	GO:0015419	ATPase-coupled sulfate transmembrane transporter activity	0.177464	0.886243	0.886243
T843	sulphate	3a	TIGR00971	sulfate ABC transporter, sulfate-binding protein	GO:0030288	outer membrane-bounded periplasmic space	0.177464	0.886243	0.886243
T843	sulphate	3a	TIGR00971	sulfate ABC transporter, sulfate-binding protein	GO:0043199	sulfate binding	0.177464	0.886243	0.886243
T843	sulphate	3a	TIGR00971	sulfate ABC transporter, sulfate-binding protein	GO:0008272	sulfate transport	0.177464	0.886243	0.886243
Number of identified transport clusters	52
Number of aggregated transport clusters	10

## Sheet: Metal prot
Abundance of transporter protein clusters identified from the LMO metagenome timeseries. Transporters that could be linked to either a Gene Ontology category or a Tigrfam role were used and the Tigrfam role was given precedence if the two classifications differed.
TRANSPORTER CLUSTER	SUBSTRATE CATEGORY	TCDB TYPE	TIGRFAM ID	TIGRFAM_NAME	GO_ID	GO NAME	MG_max	MT_max	BOTH_max
T106	Anions	2a	TIGR02142	modC_ABC: molybdate ABC transporter, ATP-binding protein	GO:0005524	ATP binding	0.83357	0.189103	0.83357
T106	Anions	2a	TIGR02142	modC_ABC: molybdate ABC transporter, ATP-binding protein	GO:0055052	ATP-binding cassette (ABC) transporter complex, substrate-binding subunit-containing	0.83357	0.189103	0.83357
T106	Anions	2a	TIGR02142	modC_ABC: molybdate ABC transporter, ATP-binding protein	GO:0015412	ATPase-coupled molybdate transmembrane transporter activity	0.83357	0.189103	0.83357
T106	Anions	2a	TIGR02142	modC_ABC: molybdate ABC transporter, ATP-binding protein	GO:0009898	cytoplasmic side of plasma membrane	0.83357	0.189103	0.83357
T106	Anions	2a	TIGR02142	modC_ABC: molybdate ABC transporter, ATP-binding protein	GO:0015689	molybdate ion transport	0.83357	0.189103	0.83357
T72	Anions	3a	TIGR01256	modA: molybdate ABC transporter, periplasmic molybdate-binding protein	GO:0031362	anchored component of external side of plasma membrane	0.759462	0.510766	0.759462
T72	Anions	3a	TIGR01256	modA: molybdate ABC transporter, periplasmic molybdate-binding protein	GO:0055052	ATP-binding cassette (ABC) transporter complex, substrate-binding subunit-containing	0.759462	0.510766	0.759462
T72	Anions	3a	TIGR01256	modA: molybdate ABC transporter, periplasmic molybdate-binding protein	GO:0015412	ATPase-coupled molybdate transmembrane transporter activity	0.759462	0.510766	0.759462
T72	Anions	3a	TIGR01256	modA: molybdate ABC transporter, periplasmic molybdate-binding protein	GO:0030973	molybdate ion binding	0.759462	0.510766	0.759462
T72	Anions	3a	TIGR01256	modA: molybdate ABC transporter, periplasmic molybdate-binding protein	GO:0015689	molybdate ion transport	0.759462	0.510766	0.759462
T72	Anions	3a	TIGR01256	modA: molybdate ABC transporter, periplasmic molybdate-binding protein	GO:0030288	outer membrane-bounded periplasmic space	0.759462	0.510766	0.759462
T830	Anions	2a	TIGR00937	chromate efflux transporter	GO:0015109	chromate transmembrane transporter activity	1.2327	1.42633	1.42633
T830	Anions	2a	TIGR00937	chromate efflux transporter	GO:0015703	chromate transport	1.2327	1.42633	1.42633
T68	Cations	1a	TIGR00383	corA: magnesium and cobalt transport protein CorA	GO:0015087	cobalt ion transmembrane transporter activity	2.57246	1.07209	2.57246
T68	Cations	1a	TIGR00383	corA: magnesium and cobalt transport protein CorA	GO:0006824	cobalt ion transport	2.57246	1.07209	2.57246
T68	Cations	1a	TIGR00383	corA: magnesium and cobalt transport protein CorA	GO:0015095	magnesium ion transmembrane transporter activity	2.57246	1.07209	2.57246
T68	Cations	1a	TIGR00383	corA: magnesium and cobalt transport protein CorA	GO:0015693	magnesium ion transport	2.57246	1.07209	2.57246
T724	Cations	1a	TIGR00400	mgtE: magnesium transporter	GO:0015095	magnesium ion transmembrane transporter activity	3.7527	3.50842	3.7527
T724	Cations	1a	TIGR00400	mgtE: magnesium transporter	GO:0015693	magnesium ion transport	3.7527	3.50842	3.7527
T107	Cations	2a	TIGR01197	nramp: metal ion transporter, metal ion (Mn2+/Fe2+) transporter (Nramp) family	GO:0005887	integral component of plasma membrane	0.911437	0.549335	0.911437
T107	Cations	2a	TIGR01197	nramp: metal ion transporter, metal ion (Mn2+/Fe2+) transporter (Nramp) family	GO:0046873	metal ion transmembrane transporter activity	0.911437	0.549335	0.911437
T107	Cations	2a	TIGR01197	nramp: metal ion transporter, metal ion (Mn2+/Fe2+) transporter (Nramp) family	GO:0030001	metal ion transport	0.911437	0.549335	0.911437
T35	Cations	2a	TIGR01297	CDF: cation diffusion facilitator family transporter	GO:0008324	cation transmembrane transporter activity	3.50394	12.1572	12.1572
T35	Cations	2a	TIGR01297	CDF: cation diffusion facilitator family transporter	GO:0006812	cation transport	3.50394	12.1572	12.1572
T35	Cations	2a	TIGR01297	CDF: cation diffusion facilitator family transporter	GO:0015562	efflux transmembrane transporter activity	3.50394	12.1572	12.1572
T35	Cations	2a	TIGR01297	CDF: cation diffusion facilitator family transporter	GO:0016020	membrane	3.50394	12.1572	12.1572
T60	Cations	3a	TIGR02769	nickel_nikE: nickel import ATP-binding protein NikE	GO:0005524	ATP binding	1.58395	0.594379	1.58395
T60	Cations	3a	TIGR02769	nickel_nikE: nickel import ATP-binding protein NikE	GO:0043190	ATP-binding cassette (ABC) transporter complex	1.58395	0.594379	1.58395
T60	Cations	3a	TIGR02769	nickel_nikE: nickel import ATP-binding protein NikE	GO:0009898	cytoplasmic side of plasma membrane	1.58395	0.594379	1.58395
T60	Cations	3a	TIGR02769	nickel_nikE: nickel import ATP-binding protein NikE	GO:0015675	nickel cation transport	1.58395	0.594379	1.58395
T60	Cations	3a	TIGR02769	nickel_nikE: nickel import ATP-binding protein NikE	GO:0015413	nickel-transporting ATPase activity	1.58395	0.594379	1.58395
T60	Cations	3a	TIGR02770	nickel_nikD: nickel import ATP-binding protein NikD	GO:0005524	ATP binding	1.58395	0.594379	1.58395
T60	Cations	3a	TIGR02770	nickel_nikD: nickel import ATP-binding protein NikD	GO:0043190	ATP-binding cassette (ABC) transporter complex	1.58395	0.594379	1.58395
T60	Cations	3a	TIGR02770	nickel_nikD: nickel import ATP-binding protein NikD	GO:0009898	cytoplasmic side of plasma membrane	1.58395	0.594379	1.58395
T60	Cations	3a	TIGR02770	nickel_nikD: nickel import ATP-binding protein NikD	GO:0015675	nickel cation transport	1.58395	0.594379	1.58395
T60	Cations	3a	TIGR02770	nickel_nikD: nickel import ATP-binding protein NikD	GO:0015413	nickel-transporting ATPase activity	1.58395	0.594379	1.58395
T66	Cations	3a	TIGR02454	ECF_T_CbiQ: cobalt ECF transporter T component CbiQ	GO:0043190	ATP-binding cassette (ABC) transporter complex	1.14815	0.329876	1.14815
T66	Cations	3a	TIGR02454	ECF_T_CbiQ: cobalt ECF transporter T component CbiQ	GO:0006824	cobalt ion transport	1.14815	0.329876	1.14815
T66	Cations	3a	TIGR02454	ECF_T_CbiQ: cobalt ECF transporter T component CbiQ	GO:0032778	cobalt-transporting ATPase activity	1.14815	0.329876	1.14815
T66	Cations	3a	TIGR02454	ECF_T_CbiQ: cobalt ECF transporter T component CbiQ	GO:0005887	integral component of plasma membrane	1.14815	0.329876	1.14815
Number of identified transport clusters	40
Number of aggregated transport clusters	9

## Sheet: Exp secretion
Abundance of transporter protein clusters identified from the LMO metagenome timeseries. Transporters that could be linked to either a Gene Ontology category or a Tigrfam role were used and the Tigrfam role was given precedence if the two classifications differed.
TRANSPORTER CLUSTER	SUBSTRATE CATEGORY	TCDB TYPE	TIGRFAM ID	TIGRFAM_NAME	GO_ID	GO NAME	MG_max	MT_max	BOTH_max
T840	2.A.6 metal detox	2a	TIGR00914	2A0601: heavy metal efflux pump, CzcA family	GO:0016021	integral component of membrane	1.83757	5.01993	5.01993
T840	2.A.6 metal detox	2a	TIGR00914	2A0601: heavy metal efflux pump, CzcA family	GO:0030001	metal ion transport	1.83757	5.01993	5.01993
T840	2.A.6 metal detox	2a	TIGR00914	2A0601: heavy metal efflux pump, CzcA family	GO:0051139	metal ion:proton antiporter activity	1.83757	5.01993	5.01993
T840	2.A.6 metal detox	2a	TIGR00914	2A0601: heavy metal efflux pump, CzcA family	GO:0016021	integral component of membrane	1.83757	5.01993	5.01993
T840	2.A.6 metal detox	2a	TIGR00914	2A0601: heavy metal efflux pump, CzcA family	GO:0030001	metal ion transport	1.83757	5.01993	5.01993
T840	2.A.6 metal detox	2a	TIGR00914	2A0601: heavy metal efflux pump, CzcA family	GO:0051139	metal ion:proton antiporter activity	1.83757	5.01993	5.01993
T169	protein-export	3a	TIGR00809	secB: protein-export chaperone SecB	GO:0005737	cytoplasm	1.01079	2.63814	2.63814
T169	protein-export	3a	TIGR00809	secB: protein-export chaperone SecB	GO:0050821	protein stabilization	1.01079	2.63814	2.63814
T169	protein-export	3a	TIGR00809	secB: protein-export chaperone SecB	GO:0043952	protein transport by the Sec complex	1.01079	2.63814	2.63814
T169	protein-export	3a	TIGR00809	secB: protein-export chaperone SecB	GO:0051082	unfolded protein binding	1.01079	2.63814	2.63814
T17	protein-export	?	TIGR01129	secD: protein-export membrane protein SecD	GO:0031522	cell envelope Sec protein transport complex	2.42315	7.27716	7.27716
T17	protein-export	?	TIGR01129	secD: protein-export membrane protein SecD	GO:0015450	P-P-bond-hydrolysis-driven protein transmembrane transporter activity	2.42315	7.27716	7.27716
T17	protein-export	?	TIGR01129	secD: protein-export membrane protein SecD	GO:0043952	protein transport by the Sec complex	2.42315	7.27716	7.27716
T17	protein-export	2a	TIGR00916	2A0604s01: protein-export membrane protein, SecD/SecF family			2.42315	7.27716	7.27716
T17	protein-export	2a	TIGR00966	3a0501s07: protein-export membrane protein SecF	GO:0031522	cell envelope Sec protein transport complex	2.42315	7.27716	7.27716
T17	protein-export	2a	TIGR00966	3a0501s07: protein-export membrane protein SecF	GO:0015450	P-P-bond-hydrolysis-driven protein transmembrane transporter activity	2.42315	7.27716	7.27716
T17	protein-export	2a	TIGR00966	3a0501s07: protein-export membrane protein SecF	GO:0043952	protein transport by the Sec complex	2.42315	7.27716	7.27716
T85	efflux proteins	?	TIGR00797	matE: MATE efflux family protein	GO:0006855	drug transmembrane transport	7.37257	4.30463	7.37257
T85	efflux proteins	?	TIGR00797	matE: MATE efflux family protein	GO:0015238	drug transmembrane transporter activity	7.37257	4.30463	7.37257
T85	efflux proteins	?	TIGR00797	matE: MATE efflux family protein	GO:0016020	membrane	7.37257	4.30463	7.37257
T85	efflux proteins	?	TIGR00797	matE: MATE efflux family protein	GO:0042493	response to drug	7.37257	4.30463	7.37257
T799	efflux proteins	?	TIGR00025	Mtu_efflux: ABC transporter efflux protein, DrrB family	GO:0043190	ATP-binding cassette (ABC) transporter complex	0.014126	0.570164	0.570164
T799	efflux proteins	?	TIGR00025	Mtu_efflux: ABC transporter efflux protein, DrrB family	GO:0042626	ATPase activity, coupled to transmembrane movement of substances	0.014126	0.570164	0.570164
T799	efflux proteins	?	TIGR00025	Mtu_efflux: ABC transporter efflux protein, DrrB family	GO:0005887	integral component of plasma membrane	0.014126	0.570164	0.570164
T799	efflux proteins	?	TIGR00025	Mtu_efflux: ABC transporter efflux protein, DrrB family	GO:0006810	transport	0.014126	0.570164	0.570164
T727	efflux pump	2a	TIGR00711	efflux_EmrB: drug resistance MFS transporter, drug:H+ antiporter-2 (14 Spanner) (DHA2) family	GO:0006855	drug transmembrane transport	1.80897	0.912325	1.80897
T727	efflux pump	2a	TIGR00711	efflux_EmrB: drug resistance MFS transporter, drug:H+ antiporter-2 (14 Spanner) (DHA2) family	GO:0015307	drug:proton antiporter activity	1.80897	0.912325	1.80897
T727	efflux pump	2a	TIGR00711	efflux_EmrB: drug resistance MFS transporter, drug:H+ antiporter-2 (14 Spanner) (DHA2) family	GO:0005887	integral component of plasma membrane	1.80897	0.912325	1.80897
T727	efflux pump	2a	TIGR00711	efflux_EmrB: drug resistance MFS transporter, drug:H+ antiporter-2 (14 Spanner) (DHA2) family	GO:0042493	response to drug	1.80897	0.912325	1.80897
T727	efflux pump	2a	TIGR00711	efflux_EmrB: drug resistance MFS transporter, drug:H+ antiporter-2 (14 Spanner) (DHA2) family	GO:0006855	drug transmembrane transport	1.80897	0.912325	1.80897
T727	efflux pump	2a	TIGR00711	efflux_EmrB: drug resistance MFS transporter, drug:H+ antiporter-2 (14 Spanner) (DHA2) family	GO:0015307	drug:proton antiporter activity	1.80897	0.912325	1.80897
T727	efflux pump	2a	TIGR00711	efflux_EmrB: drug resistance MFS transporter, drug:H+ antiporter-2 (14 Spanner) (DHA2) family	GO:0005887	integral component of plasma membrane	1.80897	0.912325	1.80897
T727	efflux pump	2a	TIGR00711	efflux_EmrB: drug resistance MFS transporter, drug:H+ antiporter-2 (14 Spanner) (DHA2) family	GO:0042493	response to drug	1.80897	0.912325	1.80897
T73	exr. prot	3a	TIGR00345	GET3_arsA_TRC40: transport-energizing ATPase, TRC40/GET3/ArsA family	GO:0016887	ATPase activity	0.87442	2.26288	2.26288
T710	LPS export	3a	TIGR04408	LptG_lptG: LPS export ABC transporter permease LptG	GO:0015221	lipopolysaccharide transmembrane transporter activity	1.0854	0.911547	1.0854
T710	LPS export	3a	TIGR04408	LptG_lptG: LPS export ABC transporter permease LptG	GO:0015920	lipopolysaccharide transport	1.0854	0.911547	1.0854
T710	LPS export	3a	TIGR04408	LptG_lptG: LPS export ABC transporter permease LptG	GO:0005886	plasma membrane	1.0854	0.911547	1.0854
T710	LPS export	3a	TIGR04408	LptG_lptG: LPS export ABC transporter permease LptG	GO:0015221	lipopolysaccharide transmembrane transporter activity	1.0854	0.911547	1.0854
T710	LPS export	3a	TIGR04408	LptG_lptG: LPS export ABC transporter permease LptG	GO:0015920	lipopolysaccharide transport	1.0854	0.911547	1.0854
T710	LPS export	3a	TIGR04408	LptG_lptG: LPS export ABC transporter permease LptG	GO:0005886	plasma membrane	1.0854	0.911547	1.0854
T709	LPS export	3a	TIGR04407	LptF_YjgP: LPS export ABC transporter permease LptF	GO:0015221	lipopolysaccharide transmembrane transporter activity	1.08271	0.6185	1.08271
T709	LPS export	3a	TIGR04407	LptF_YjgP: LPS export ABC transporter permease LptF	GO:0015920	lipopolysaccharide transport	1.08271	0.6185	1.08271
T709	LPS export	3a	TIGR04407	LptF_YjgP: LPS export ABC transporter permease LptF	GO:0005886	plasma membrane	1.08271	0.6185	1.08271
T709	LPS export	3a	TIGR04407	LptF_YjgP: LPS export ABC transporter permease LptF	GO:0015221	lipopolysaccharide transmembrane transporter activity	1.08271	0.6185	1.08271
T709	LPS export	3a	TIGR04407	LptF_YjgP: LPS export ABC transporter permease LptF	GO:0015920	lipopolysaccharide transport	1.08271	0.6185	1.08271
T709	LPS export	3a	TIGR04407	LptF_YjgP: LPS export ABC transporter permease LptF	GO:0005886	plasma membrane	1.08271	0.6185	1.08271
T34	LPS export ABC transp	3a	TIGR04406	LPS_export_lptB: LPS export ABC transporter ATP-binding protein	GO:0043190	ATP-binding cassette (ABC) transporter complex	4.19256	3.25383	4.19256
T34	LPS export ABC transp	3a	TIGR04406	LPS_export_lptB: LPS export ABC transporter ATP-binding protein	GO:0042626	ATPase activity, coupled to transmembrane movement of substances	4.19256	3.25383	4.19256
T34	LPS export ABC transp	3a	TIGR04406	LPS_export_lptB: LPS export ABC transporter ATP-binding protein	GO:0009898	cytoplasmic side of plasma membrane	4.19256	3.25383	4.19256
T34	LPS export ABC transp	3a	TIGR04406	LPS_export_lptB: LPS export ABC transporter ATP-binding protein	GO:0015221	lipopolysaccharide transmembrane transporter activity	4.19256	3.25383	4.19256
T34	LPS export ABC transp	3a	TIGR04406	LPS_export_lptB: LPS export ABC transporter ATP-binding protein	GO:0015920	lipopolysaccharide transport	4.19256	3.25383	4.19256
T34	LPS export ABC transp	3a	TIGR04406	LPS_export_lptB: LPS export ABC transporter ATP-binding protein	GO:0043190	ATP-binding cassette (ABC) transporter complex	4.19256	3.25383	4.19256
T34	LPS export ABC transp	3a	TIGR04406	LPS_export_lptB: LPS export ABC transporter ATP-binding protein	GO:0042626	ATPase activity, coupled to transmembrane movement of substances	4.19256	3.25383	4.19256
T34	LPS export ABC transp	3a	TIGR04406	LPS_export_lptB: LPS export ABC transporter ATP-binding protein	GO:0009898	cytoplasmic side of plasma membrane	4.19256	3.25383	4.19256
T34	LPS export ABC transp	3a	TIGR04406	LPS_export_lptB: LPS export ABC transporter ATP-binding protein	GO:0015221	lipopolysaccharide transmembrane transporter activity	4.19256	3.25383	4.19256
T34	LPS export ABC transp	3a	TIGR04406	LPS_export_lptB: LPS export ABC transporter ATP-binding protein	GO:0015920	lipopolysaccharide transport	4.19256	3.25383	4.19256
T122	LPS exporter	3a	TIGR04409	LptC_YrbK: LPS export ABC transporter periplasmic protein LptC	GO:0015221	lipopolysaccharide transmembrane transporter activity	3.71059	2.58356	3.71059
T122	LPS exporter	3a	TIGR04409	LptC_YrbK: LPS export ABC transporter periplasmic protein LptC	GO:0015920	lipopolysaccharide transport	3.71059	2.58356	3.71059
T122	LPS exporter	3a	TIGR04409	LptC_YrbK: LPS export ABC transporter periplasmic protein LptC	GO:0005886	plasma membrane	3.71059	2.58356	3.71059
T122	LPS exporter	3a	TIGR04409	LptC_YrbK: LPS export ABC transporter periplasmic protein LptC	GO:0015221	lipopolysaccharide transmembrane transporter activity	3.71059	2.58356	3.71059
T122	LPS exporter	3a	TIGR04409	LptC_YrbK: LPS export ABC transporter periplasmic protein LptC	GO:0015920	lipopolysaccharide transport	3.71059	2.58356	3.71059
T122	LPS exporter	3a	TIGR04409	LptC_YrbK: LPS export ABC transporter periplasmic protein LptC	GO:0005886	plasma membrane	3.71059	2.58356	3.71059
T123	LPS exporter	3a	TIGR03002	outer_YhbN_LptA: lipopolysaccharide transport periplasmic protein LptA	GO:0043190	ATP-binding cassette (ABC) transporter complex	0.701087	0.519665	0.701087
T123	LPS exporter	3a	TIGR03002	outer_YhbN_LptA: lipopolysaccharide transport periplasmic protein LptA	GO:0001530	lipopolysaccharide binding	0.701087	0.519665	0.701087
T123	LPS exporter	3a	TIGR03002	outer_YhbN_LptA: lipopolysaccharide transport periplasmic protein LptA	GO:0015920	lipopolysaccharide transport	0.701087	0.519665	0.701087
T123	LPS exporter	3a	TIGR03002	outer_YhbN_LptA: lipopolysaccharide transport periplasmic protein LptA	GO:0030288	outer membrane-bounded periplasmic space	0.701087	0.519665	0.701087
T123	LPS exporter	3a	TIGR03002	outer_YhbN_LptA: lipopolysaccharide transport periplasmic protein LptA	GO:0043190	ATP-binding cassette (ABC) transporter complex	0.701087	0.519665	0.701087
T123	LPS exporter	3a	TIGR03002	outer_YhbN_LptA: lipopolysaccharide transport periplasmic protein LptA	GO:0001530	lipopolysaccharide binding	0.701087	0.519665	0.701087
T123	LPS exporter	3a	TIGR03002	outer_YhbN_LptA: lipopolysaccharide transport periplasmic protein LptA	GO:0015920	lipopolysaccharide transport	0.701087	0.519665	0.701087
T123	LPS exporter	3a	TIGR03002	outer_YhbN_LptA: lipopolysaccharide transport periplasmic protein LptA	GO:0030288	outer membrane-bounded periplasmic space	0.701087	0.519665	0.701087
T732	Nitrite eflux	2a	TIGR00886	2A0108: nitrite transporter	GO:0005887	integral component of plasma membrane	0.349121	4.02269	4.02269
T732	Nitrite eflux	2a	TIGR00886	2A0108: nitrite transporter	GO:0015514	nitrite efflux transmembrane transporter activity	0.349121	4.02269	4.02269
T732	Nitrite eflux	2a	TIGR00886	2A0108: nitrite transporter	GO:0015707	nitrite transport	0.349121	4.02269	4.02269
T2	RND Transporter	8a	TIGR00998	8a0101: efflux pump membrane protein			6.36428	9.30481	9.30481
T2	RND Transporter	?	TIGR01730	RND_mfp: efflux transporter, RND family, MFP subunit	GO:0006810	transport	6.36428	9.30481	9.30481
T2	RND Transporter	?	TIGR01730	RND_mfp: efflux transporter, RND family, MFP subunit	GO:0005215	transporter activity	6.36428	9.30481	9.30481
T2	RND Transporter	2a	TIGR00915	2A0602: RND transporter, hydrophobe/amphiphile efflux-1 (HAE1) family	GO:0015562	efflux transmembrane transporter activity	6.36428	9.30481	9.30481
T2	RND Transporter	2a	TIGR00915	2A0602: RND transporter, hydrophobe/amphiphile efflux-1 (HAE1) family	GO:0016021	integral component of membrane	6.36428	9.30481	9.30481
T2	RND Transporter	2a	TIGR00915	2A0602: RND transporter, hydrophobe/amphiphile efflux-1 (HAE1) family	GO:0006810	transport	6.36428	9.30481	9.30481
T2	RND Transporter	2a	TIGR00915	2A0602: RND transporter, hydrophobe/amphiphile efflux-1 (HAE1) family	GO:0015562	efflux transmembrane transporter activity	6.36428	9.30481	9.30481
T2	RND Transporter	2a	TIGR00915	2A0602: RND transporter, hydrophobe/amphiphile efflux-1 (HAE1) family	GO:0016021	integral component of membrane	6.36428	9.30481	9.30481
T2	RND Transporter	2a	TIGR00915	2A0602: RND transporter, hydrophobe/amphiphile efflux-1 (HAE1) family	GO:0006810	transport	6.36428	9.30481	9.30481
T482		2a	TIGR03647	Na_symport_sm: putative solute:sodium symporter small subunit			1.45805	2.38996	2.38996
T128	Outer Membrane porins	1b	TIGR01845	outer_NodT: efflux transporter, outer membrane factor (OMF) lipoprotein, NodT family	GO:0009279	cell outer membrane Members of this HMM comprise a subfamily of the Outer Membrane Factor (TCDB 1.B.17) porins. OMF proteins operate in conjunction with a primary transporter of the RND, MFS, ABC, or PET systems, and a MFP (membrane fusion protein) to tranport substrates across membranes.	1.16923	0.756523	1.16923
T128	Outer Membrane porins	1b	TIGR01845	outer_NodT: efflux transporter, outer membrane factor (OMF) lipoprotein, NodT family	GO:0015288	porin activity	1.16923	0.756523	1.16923
T128	Outer Membrane porins	1b	TIGR01845	outer_NodT: efflux transporter, outer membrane factor (OMF) lipoprotein, NodT family	GO:0006810	transport	1.16923	0.756523	1.16923
T128	Outer Membrane porins	1b	TIGR01845	outer_NodT: efflux transporter, outer membrane factor (OMF) lipoprotein, NodT family	GO:0009279	cell outer membrane	1.16923	0.756523	1.16923
T128	Outer Membrane porins	1b	TIGR01845	outer_NodT: efflux transporter, outer membrane factor (OMF) lipoprotein, NodT family	GO:0015288	porin activity	1.16923	0.756523	1.16923
T128	Outer Membrane porins	1b	TIGR01845	outer_NodT: efflux transporter, outer membrane factor (OMF) lipoprotein, NodT family	GO:0006810	transport	1.16923	0.756523	1.16923
T568	heterocyst-related ABC exporter DevBCA (HMM)	3a	TIGR01185	devC: ABC exporter transmembrane subunit, DevC protein	GO:0043190	ATP-binding cassette (ABC) transporter complex	0.438009	1.47965	1.47965
T568	heterocyst-related ABC exporter DevBCA (HMM)	3a	TIGR01185	devC: ABC exporter transmembrane subunit, DevC protein	GO:0042626	ATPase activity, coupled to transmembrane movement of substances	0.438009	1.47965	1.47965
T568	heterocyst-related ABC exporter DevBCA (HMM)	3a	TIGR01185	devC: ABC exporter transmembrane subunit, DevC protein	GO:0016021	integral component of membrane	0.438009	1.47965	1.47965
T568	heterocyst-related ABC exporter DevBCA (HMM)	3a	TIGR01185	devC: ABC exporter transmembrane subunit, DevC protein	GO:0006810	transport	0.438009	1.47965	1.47965
T13	heme exporter protein	3a	TIGR01189	ccmA: heme ABC exporter, ATP-binding protein CcmA	GO:0043190	ATP-binding cassette (ABC) transporter complex	3.21983	1.64287	3.21983
T13	heme exporter protein	3a	TIGR01189	ccmA: heme ABC exporter, ATP-binding protein CcmA	GO:0015886	heme transport	3.21983	1.64287	3.21983
T13	heme exporter protein	3a	TIGR01189	ccmA: heme ABC exporter, ATP-binding protein CcmA	GO:0015439	heme-transporting ATPase activity	3.21983	1.64287	3.21983
T13	heme exporter protein	3a	TIGR01189	ccmA: heme ABC exporter, ATP-binding protein CcmA	GO:0043190	ATP-binding cassette (ABC) transporter complex	3.21983	1.64287	3.21983
T13	heme exporter protein	3a	TIGR01189	ccmA: heme ABC exporter, ATP-binding protein CcmA	GO:0015886	heme transport	3.21983	1.64287	3.21983
T13	heme exporter protein	3a	TIGR01189	ccmA: heme ABC exporter, ATP-binding protein CcmA	GO:0015439	heme-transporting ATPase activity	3.21983	1.64287	3.21983
T13	heme exporter protein	3a	TIGR01190	ccmB: heme exporter protein CcmB	GO:0015886	heme transport	3.21983	1.64287	3.21983
T13	heme exporter protein	3a	TIGR01190	ccmB: heme exporter protein CcmB	GO:0015232	heme transporter activity	3.21983	1.64287	3.21983
T13	heme exporter protein	3a	TIGR01190	ccmB: heme exporter protein CcmB	GO:0015886	heme transport	3.21983	1.64287	3.21983
T13	heme exporter protein	3a	TIGR01190	ccmB: heme exporter protein CcmB	GO:0015232	heme transporter activity	3.21983	1.64287	3.21983
T13	heme exporter protein	3a	TIGR01191	ccmC: heme exporter protein CcmC			3.21983	1.64287	3.21983
T13	heme exporter protein	3a	TIGR01191	ccmC: heme exporter protein CcmC			3.21983	1.64287	3.21983
T243	heterocyst-related ABC exporter	3a	TIGR02971	heterocyst_DevB: ABC exporter membrane fusion protein, DevB family	GO:0043190	ATP-binding cassette (ABC) transporter complex	0.561542	1.11938	1.11938
T243	heterocyst-related ABC exporter	3a	TIGR02971	heterocyst_DevB: ABC exporter membrane fusion protein, DevB family	GO:0042626	ATPase activity, coupled to transmembrane movement of substances	0.561542	1.11938	1.11938
T243	heterocyst-related ABC exporter	3a	TIGR02971	heterocyst_DevB: ABC exporter membrane fusion protein, DevB family	GO:0006810	transport	0.561542	1.11938	1.11938
T732	Nitrite eflux	2a	TIGR00886	2A0108: nitrite transporter	GO:0005887	integral component of plasma membrane	0.349121	4.02269	4.02269
T732	Nitrite eflux	2a	TIGR00886	2A0108: nitrite transporter	GO:0015514	nitrite efflux transmembrane transporter activity	0.349121	4.02269	4.02269
T732	Nitrite eflux	2a	TIGR00886	2A0108: nitrite transporter	GO:0015707	nitrite transport	0.349121	4.02269	4.02269
T445	drug resistance efflux	?	TIGR00710	efflux_Bcr_CflA: drug resistance transporter, Bcr/CflA subfamily	GO:0015238	drug transmembrane transporter activity	2.46029	1.04375	2.46029
T445	drug resistance efflux	?	TIGR00710	efflux_Bcr_CflA: drug resistance transporter, Bcr/CflA subfamily	GO:0015893	drug transport	2.46029	1.04375	2.46029
T16	Na,H/K antiporter P-type ATPase	3a	TIGR01106	ATPase-IIC_X-K: Na,H/K antiporter P-type ATPase, alpha subunit			0.375112	5.68736	5.68736
T482	Na_symport_sm	2a	TIGR03647	Na_symport_sm: putative solute:sodium symporter small subunit			1.45805	2.38996	2.38996
T109	phospholipid transport	3a	TIGR00056	TIGR00056: ABC transport permease subunit			1.44706	2.72716	2.72716
T916	peptide secretion	?	TIGR02222	chap_CsaA: export-related chaperone protein CsaA	GO:0005515	protein binding	2.08917	0.850441	2.08917
T916	peptide secretion	?	TIGR02222	chap_CsaA: export-related chaperone protein CsaA	GO:0009306	protein secretion	2.08917	0.850441	2.08917
T916	peptide secretion	?	TIGR02222	chap_CsaA: export-related chaperone protein CsaA	GO:0050821	protein stabilization	2.08917	0.850441	2.08917
T916	peptide secretion	?	TIGR02222	chap_CsaA: export-related chaperone protein CsaA	GO:0005515	protein binding	2.08917	0.850441	2.08917
T916	peptide secretion	?	TIGR02222	chap_CsaA: export-related chaperone protein CsaA	GO:0009306	protein secretion	2.08917	0.850441	2.08917
T916	peptide secretion	?	TIGR02222	chap_CsaA: export-related chaperone protein CsaA	GO:0050821	protein stabilization	2.08917	0.850441	2.08917
T243	heterocyst_DevB	3a	TIGR02971	heterocyst_DevB: ABC exporter membrane fusion protein, DevB family	GO:0043190	ATP-binding cassette (ABC) transporter complex	0.561542	1.11938	1.11938
T243	heterocyst_DevB	3a	TIGR02971	heterocyst_DevB: ABC exporter membrane fusion protein, DevB family	GO:0042626	ATPase activity, coupled to transmembrane movement of substances	0.561542	1.11938	1.11938
T243	heterocyst_DevB	3a	TIGR02971	heterocyst_DevB: ABC exporter membrane fusion protein, DevB family	GO:0006810	transport	0.561542	1.11938	1.11938
T447	heterocyst_DevA	3a	TIGR02982	heterocyst_DevA: ABC exporter ATP-binding subunit, DevA family	GO:0005524	ATP binding	0.36991	1.24019	1.24019
T447	heterocyst_DevA	3a	TIGR02982	heterocyst_DevA: ABC exporter ATP-binding subunit, DevA family	GO:0043190	ATP-binding cassette (ABC) transporter complex	0.36991	1.24019	1.24019
T447	heterocyst_DevA	3a	TIGR02982	heterocyst_DevA: ABC exporter ATP-binding subunit, DevA family	GO:0042626	ATPase activity, coupled to transmembrane movement of substances	0.36991	1.24019	1.24019
T447	heterocyst_DevA	3a	TIGR02982	heterocyst_DevA: ABC exporter ATP-binding subunit, DevA family	GO:0006810	transport	0.36991	1.24019	1.24019
Number of identified transport clusters		129
Number of aggregated transport clusters		25

## Sheet: Exp Virulence
Abundance of transporter protein clusters identified from the LMO metagenome timeseries. Transporters that could be linked to either a Gene Ontology category or a Tigrfam role were used and the Tigrfam role was given precedence if the two classifications differed.
TRANSPORTER CLUSTER	SUBSTRATE CATEGORY	TCDB TYPE	TIGRFAM ID	TIGRFAM_NAME	GO_ID	GO NAME	MG_max	MT_max	BOTH_max
T764		type I secretion	TIGR01844	type_I_sec_TolC: type I secretion outer membrane protein, TolC family	GO:0009279	cell outer membrane	0.863096	1.25718	1.25718
T764		type I secretion	TIGR01844	type_I_sec_TolC: type I secretion outer membrane protein, TolC family	GO:0015288	porin activity	0.863096	1.25718	1.25718
T764		type I secretion	TIGR01844	type_I_sec_TolC: type I secretion outer membrane protein, TolC family	GO:0006810	transport	0.863096	1.25718	1.25718
T764		type I secretion	TIGR01844	type_I_sec_TolC: type I secretion outer membrane protein, TolC family	GO:0009279	cell outer membrane	0.863096	1.25718	1.25718
T764		type I secretion	TIGR01844	type_I_sec_TolC: type I secretion outer membrane protein, TolC family	GO:0015288	porin activity	0.863096	1.25718	1.25718
T764		type I secretion	TIGR01844	type_I_sec_TolC: type I secretion outer membrane protein, TolC family	GO:0006810	transport	0.863096	1.25718	1.25718
T766		type I secretion	TIGR01842	type_I_sec_PrtD: type I secretion system ATPase	GO:0030253	protein secretion by the type I secretion system	0.52106	0.571021	0.571021
T766		type I secretion	TIGR01842	type_I_sec_PrtD: type I secretion system ATPase	GO:0008565	protein transporter activity	0.52106	0.571021	0.571021
T76		type I secretion	TIGR01846	type_I_sec_HlyB: type I secretion system ATPase	GO:0030253	protein secretion by the type I secretion system	0.0712948	0.97379	0.97379
T740		type I secretion	TIGR01843	type_I_hlyD: type I secretion membrane fusion protein, HlyD family	GO:0030253	protein secretion by the type I secretion system	1.21024	1.76362	1.76362
T740		type I secretion	TIGR01843	type_I_hlyD: type I secretion membrane fusion protein, HlyD family	GO:0008565	protein transporter activity	1.21024	1.76362	1.76362
T266		type I secretion	TIGR03375	type_I_sec_LssB: type I secretion system ATPase			0.147729	0.575055	0.575055
T266		type I secretion	TIGR03375	type_I_sec_LssB: type I secretion system ATPase			0.147729	0.575055	0.575055
T110		type II secretion	TIGR01711	gspJ: type II secretion system protein J	GO:0015628	protein secretion by the type II secretion system	1.07113	0.241787	1.07113
T110		type II secretion	TIGR01711	gspJ: type II secretion system protein J	GO:0008565	protein transporter activity	1.07113	0.241787	1.07113
T110		type II secretion	TIGR01711	gspJ: type II secretion system protein J	GO:0015627	type II protein secretion system complex	1.07113	0.241787	1.07113
T670		type II secretion	TIGR01707	gspI: type II secretion system protein I	GO:0015628	protein secretion by the type II secretion system	0.352476	0.500465	0.500465
T670		type II secretion	TIGR01707	gspI: type II secretion system protein I	GO:0008565	protein transporter activity	0.352476	0.500465	0.500465
T670		type II secretion	TIGR01707	gspI: type II secretion system protein I	GO:0015627	type II protein secretion system complex	0.352476	0.500465	0.500465
T668		type II secretion	TIGR01708	typeII_sec_gspH: type II secretion system protein H	GO:0015628	protein secretion by the type II secretion system	0.532617	0.150349	0.532617
T668		type II secretion	TIGR01708	typeII_sec_gspH: type II secretion system protein H	GO:0008565	protein transporter activity	0.532617	0.150349	0.532617
T668		type II secretion	TIGR01708	typeII_sec_gspH: type II secretion system protein H	GO:0015627	type II protein secretion system complex	0.532617	0.150349	0.532617
T668		type II secretion	TIGR01708	typeII_sec_gspH: type II secretion system protein H	GO:0015628	protein secretion by the type II secretion system	0.532617	0.150349	0.532617
T668		type II secretion	TIGR01708	typeII_sec_gspH: type II secretion system protein H	GO:0008565	protein transporter activity	0.532617	0.150349	0.532617
T668		type II secretion	TIGR01708	typeII_sec_gspH: type II secretion system protein H	GO:0015627	type II protein secretion system complex	0.532617	0.150349	0.532617
T51		type II secretion	TIGR01710	typeII_sec_gspG: type II secretion system protein G	GO:0015628	protein secretion by the type II secretion system	1.62724	1.22113	1.62724
T51		type II secretion	TIGR01710	typeII_sec_gspG: type II secretion system protein G	GO:0008565	protein transporter activity	1.62724	1.22113	1.62724
T51		type II secretion	TIGR01710	typeII_sec_gspG: type II secretion system protein G	GO:0015627	type II protein secretion system complex	1.62724	1.22113	1.62724
T51		type II secretion	TIGR01710	typeII_sec_gspG: type II secretion system protein G	GO:0015628	protein secretion by the type II secretion system	1.62724	1.22113	1.62724
T51		type II secretion	TIGR01710	typeII_sec_gspG: type II secretion system protein G	GO:0008565	protein transporter activity	1.62724	1.22113	1.62724
T51		type II secretion	TIGR01710	typeII_sec_gspG: type II secretion system protein G	GO:0015627	type II protein secretion system complex	1.62724	1.22113	1.62724
T271		type II secretion	TIGR03817	DECH_helic: helicase/secretion neighborhood putative DEAH-box helicase	GO:0008026	ATP-dependent helicase activity	0.10108	7.19306	7.19306
T271		type II secretion	TIGR03817	DECH_helic: helicase/secretion neighborhood putative DEAH-box helicase	GO:0006139	nucleobase-containing compound metabolic process	0.10108	7.19306	7.19306
T113		type III secretion	TIGR01065	hlyIII: channel protein, hemolysin III family	GO:0015267	channel activity	1.39703	0.808136	1.39703
T113		type III secretion	TIGR01065	hlyIII: channel protein, hemolysin III family	GO:0019835	cytolysis	1.39703	0.808136	1.39703
T29		type V secretion	TIGR01414	autotrans_barl: outer membrane autotransporter barrel domain	GO:0015474	autotransporter activity	1.10045	1.39578	1.39578
T29		type V secretion	TIGR01414	autotrans_barl: outer membrane autotransporter barrel domain	GO:0045203	integral component of cell outer membrane	1.10045	1.39578	1.39578
T29		type V secretion	TIGR01414	autotrans_barl: outer membrane autotransporter barrel domain	GO:0009405	pathogenesis	1.10045	1.39578	1.39578
T29		type V secretion	TIGR01414	autotrans_barl: outer membrane autotransporter barrel domain	GO:0046819	protein secretion by the type V secretion system	1.10045	1.39578	1.39578
T29		type V secretion	TIGR01414	autotrans_barl: outer membrane autotransporter barrel domain	GO:0015474	autotransporter activity	1.10045	1.39578	1.39578
T29		type V secretion	TIGR01414	autotrans_barl: outer membrane autotransporter barrel domain	GO:0045203	integral component of cell outer membrane	1.10045	1.39578	1.39578
T29		type V secretion	TIGR01414	autotrans_barl: outer membrane autotransporter barrel domain	GO:0009405	pathogenesis	1.10045	1.39578	1.39578
T29		type V secretion	TIGR01414	autotrans_barl: outer membrane autotransporter barrel domain	GO:0046819	protein secretion by the type V secretion system	1.10045	1.39578	1.39578
T756		Possible type V sec.	TIGR02601	autotrns_rpt: autotransporter-associated beta strand repeat			10.3503	8.66786	10.3503
T756		Possible type V sec.	TIGR02601	autotrns_rpt: autotransporter-associated beta strand repeat			10.3503	8.66786	10.3503
T230		type VI secretion	TIGR03355	VI_chp_2: type VI secretion protein, EvpB/VC_A0108 family	GO:0003674	molecular_function	0.782148	2.23246	2.23246
T230		type VI secretion	TIGR03355	VI_chp_2: type VI secretion protein, EvpB/VC_A0108 family	GO:0033103	protein secretion by the type VI secretion system	0.782148	2.23246	2.23246
T230		type VI secretion	TIGR03355	VI_chp_2: type VI secretion protein, EvpB/VC_A0108 family	GO:0033104	type VI protein secretion system complex	0.782148	2.23246	2.23246
T230		type VI secretion	TIGR03355	VI_chp_2: type VI secretion protein, EvpB/VC_A0108 family	GO:0003674	molecular_function	0.782148	2.23246	2.23246
T230		type VI secretion	TIGR03355	VI_chp_2: type VI secretion protein, EvpB/VC_A0108 family	GO:0033103	protein secretion by the type VI secretion system	0.782148	2.23246	2.23246
T230		type VI secretion	TIGR03355	VI_chp_2: type VI secretion protein, EvpB/VC_A0108 family	GO:0033104	type VI protein secretion system complex	0.782148	2.23246	2.23246
T624		type VI secretion	TIGR03344	VI_effect_Hcp1: type VI secretion system effector, Hcp1 family	GO:0052048	interaction with host via secreted substance involved in symbiotic interaction	0.176331	2.75316	2.75316
T624		type VI secretion	TIGR03344	VI_effect_Hcp1: type VI secretion system effector, Hcp1 family	GO:0003674	molecular_function	0.176331	2.75316	2.75316
T624		type VI secretion	TIGR03344	VI_effect_Hcp1: type VI secretion system effector, Hcp1 family	GO:0009405	pathogenesis	0.176331	2.75316	2.75316
T529		type VI secretion	TIGR03347	VI_chp_1: type VI secretion protein, VC_A0111 family	GO:0033103	protein secretion by the type VI secretion system	0.421917	0.678197	0.678197
T529		type VI secretion	TIGR03347	VI_chp_1: type VI secretion protein, VC_A0111 family	GO:0008565	protein transporter activity	0.421917	0.678197	0.678197
T529		type VI secretion	TIGR03347	VI_chp_1: type VI secretion protein, VC_A0111 family	GO:0033103	protein secretion by the type VI secretion system	0.421917	0.678197	0.678197
T529		type VI secretion	TIGR03347	VI_chp_1: type VI secretion protein, VC_A0111 family	GO:0008565	protein transporter activity	0.421917	0.678197	0.678197
T501		type VI secretion	TIGR03357	VI_zyme: type VI secretion system lysozyme-like protein	GO:0003674	molecular_function	0.36155	1.06914	1.06914
T501		type VI secretion	TIGR03357	VI_zyme: type VI secretion system lysozyme-like protein	GO:0033103	protein secretion by the type VI secretion system	0.36155	1.06914	1.06914
T449		type VI secretion	TIGR03358	VI_chp_5: type VI secretion protein, VC_A0107 family	GO:0003674	molecular_function	0.550302	2.23561	2.23561
T449		type VI secretion	TIGR03358	VI_chp_5: type VI secretion protein, VC_A0107 family	GO:0033103	protein secretion by the type VI secretion system	0.550302	2.23561	2.23561
T449		type VI secretion	TIGR03358	VI_chp_5: type VI secretion protein, VC_A0107 family	GO:0003674	molecular_function	0.550302	2.23561	2.23561
T449		type VI secretion	TIGR03358	VI_chp_5: type VI secretion protein, VC_A0107 family	GO:0033103	protein secretion by the type VI secretion system	0.550302	2.23561	2.23561
T251		type VI secretion	TIGR03350	type_VI_ompA: type VI secretion system peptidoglycan-associated domain	GO:0003674	molecular_function	0.907841	0.356582	0.907841
T251		type VI secretion	TIGR03350	type_VI_ompA: type VI secretion system peptidoglycan-associated domain	GO:0033103	protein secretion by the type VI secretion system	0.907841	0.356582	0.907841
T251		type VI secretion	TIGR03350	type_VI_ompA: type VI secretion system peptidoglycan-associated domain	GO:0033104	type VI protein secretion system complex	0.907841	0.356582	0.907841
T251		type VI secretion	TIGR03350	type_VI_ompA: type VI secretion system peptidoglycan-associated domain	GO:0003674	molecular_function	0.907841	0.356582	0.907841
T251		type VI secretion	TIGR03350	type_VI_ompA: type VI secretion system peptidoglycan-associated domain	GO:0033103	protein secretion by the type VI secretion system	0.907841	0.356582	0.907841
T251		type VI secretion	TIGR03350	type_VI_ompA: type VI secretion system peptidoglycan-associated domain	GO:0033104	type VI protein secretion system complex	0.907841	0.356582	0.907841
T1032		type VI secretion	TIGR03361	VI_Rhs_Vgr: type VI secretion system Vgr family protein	GO:0003674	molecular_function	0.558137	0.483287	0.558137
T1032		type VI secretion	TIGR03361	VI_Rhs_Vgr: type VI secretion system Vgr family protein	GO:0033103	protein secretion by the type VI secretion system	0.558137	0.483287	0.558137
T913		adhesin	TIGR04414	hepto_Aah_TibC: autotransporter strand-loop-strand O-heptosyltransferase	GO:0006493	protein O-linked glycosylation	1.19997	4.76371	4.76371
T913		adhesin	TIGR04414	hepto_Aah_TibC: autotransporter strand-loop-strand O-heptosyltransferase	GO:0016757	transferase activity, transferring glycosyl groups	1.19997	4.76371	4.76371
Number of identified transport clusters	74
Number of aggregated transport clusters	21
